# Supplementary material for: Naso-oropharyngeal microbiome from breast cancer patients diagnosed with COVID-19
Source: Front Microbiol. 2023 Jan 11;13:1074382. doi: 10.3389/fmicb.2022.1074382 (PMC9874304; doi:10.3389/fmicb.2022.1074382)
Supplement: Supplementary file 4 [file Table_2.XLSX]

## Sheet: S2
TAXONOMIC CATEGORY	Sample	MC01-IC03	MC02-IC151	MC03-IC213	MC04-IC214	MC05-IC217	MC06-IC247	MC07-IC273	MC08-IC274	MC09-IC275	MC10-IC277	MC11-IC278	MC12-IC306	MC13-IC95	MC14-IC169	MC15-IC170	MC16-IC175	MC19-IC200	MC22-IC285	MC26-IC349	MC27-IC352	MC29-IC359	MC30-IC361	MC31-IC455	MC32-IC456	MC33-IC457	MC34-IC459	MC36-IC490	MC37-IC491	MC38-IC494	MC40-IC546	MC41-IC547	MC43-IC549	MC45-IC551	MC47-IC09	MC48-IC111	MC49-IC152	MC50-IC153	MC51-IC155	MC52-IC156	MC53-IC222	MC54-IC243	MC55-IC244	MC56-IC245	MC57-IC29	MC58-IC337	MC59-IC338	MC60-IC339	MC61-IC340
	Breast cancer	BC+	BC+	BC+	BC+	BC+	BC+	BC+	BC+	BC+	BC+	BC+	BC+	BC+	BC-	BC-	BC-	BC-	BC-	BC-	BC-	BC-	BC-	BC-	BC-	BC-	BC-	BC-	BC-	BC-	BC-	BC-	BC-	BC-	BC+	BC+	BC+	BC+	BC+	BC+	BC+	BC+	BC+	BC+	BC+	BC+	BC+	BC+	BC+
	COVID-19	COVID-	COVID-	COVID-	COVID-	COVID-	COVID-	COVID-	COVID-	COVID-	COVID-	COVID-	COVID-	COVID-	COVID+	COVID+	COVID+	COVID+	COVID+	COVID+	COVID+	COVID+	COVID+	COVID+	COVID+	COVID+	COVID+	COVID+	COVID+	COVID+	COVID+	COVID+	COVID+	COVID+	COVID+	COVID+	COVID+	COVID+	COVID+	COVID+	COVID+	COVID+	COVID+	COVID+	COVID+	COVID+	COVID+	COVID+	COVID+
	Cohort	Cohort2 - BC+/CV-	Cohort2 - BC+/CV-	Cohort2 - BC+/CV-	Cohort2 - BC+/CV-	Cohort2 - BC+/CV-	Cohort2 - BC+/CV-	Cohort2 - BC+/CV-	Cohort2 - BC+/CV-	Cohort2 - BC+/CV-	Cohort2 - BC+/CV-	Cohort2 - BC+/CV-	Cohort2 - BC+/CV-	Cohort2 - BC+/CV-	Cohort3 - BC-/CV+	Cohort3 - BC-/CV+	Cohort3 - BC-/CV+	Cohort3 - BC-/CV+	Cohort3 - BC-/CV+	Cohort3 - BC-/CV+	Cohort3 - BC-/CV+	Cohort3 - BC-/CV+	Cohort3 - BC-/CV+	Cohort3 - BC-/CV+	Cohort3 - BC-/CV+	Cohort3 - BC-/CV+	Cohort3 - BC-/CV+	Cohort3 - BC-/CV+	Cohort3 - BC-/CV+	Cohort3 - BC-/CV+	Cohort3 - BC-/CV+	Cohort3 - BC-/CV+	Cohort3 - BC-/CV+	Cohort3 - BC-/CV+	Cohort1 - BC+/CV+	Cohort1 - BC+/CV+	Cohort1 - BC+/CV+	Cohort1 - BC+/CV+	Cohort1 - BC+/CV+	Cohort1 - BC+/CV+	Cohort1 - BC+/CV+	Cohort1 - BC+/CV+	Cohort1 - BC+/CV+	Cohort1 - BC+/CV+	Cohort1 - BC+/CV+	Cohort1 - BC+/CV+	Cohort1 - BC+/CV+	Cohort1 - BC+/CV+	Cohort1 - BC+/CV+
Unassigned	Unassigned	0	0	0	0	0	0	0	2	0	0	0	0	0	0	0	0	0	6	0	0	0	0	0	0	0	0	0	0	0	31	0	2	0	0	0	0	0	0	0	0	0	0	0	0	0	0	0	0
KINGDOM	Bacteria	1182	935	253	1007	284	243	139	390	87	318	267	1792	1201	1406	1316	1160	698	6087	111	973	493	810	937	523	815	65	2054	1390	790	1523	1011	2448	147	477	486	58	537	532	34	737	599	722	73	48	321	222	247	190
PHYLUM	OD1	0	0	0	0	0	0	0	0	0	0	0	0	0	0	0	0	4	13	0	0	0	0	0	0	0	0	7	0	0	0	0	2	0	0	0	0	0	0	0	4	0	0	0	0	0	0	0	0
	Planctomycetes	0	0	0	0	0	0	0	0	0	0	0	0	0	0	0	0	4	0	0	0	0	0	0	0	0	0	0	0	0	0	0	0	0	0	0	0	0	0	0	0	0	0	0	0	0	0	0	0
	SR1	0	0	0	28	4815	385	0	74	486	0	0	0	129	103	41	0	0	51	0	2729	6	0	0	16	681	457	1072	322	0	0	400	0	0	0	0	16	0	0	0	0	24	1475	0	11	8	63	12	0
CLASS	Alphaproteobacteria	0	0	0	0	0	0	0	0	10	0	0	0	9	0	0	0	0	0	0	0	0	0	0	0	0	0	0	0	0	0	0	0	0	0	0	0	0	0	0	0	0	0	0	0	0	0	0	0
	BD1.5	0	0	0	6	9	0	0	0	0	0	0	0	0	16	0	0	0	0	0	6	0	0	0	5	49	0	0	0	0	0	0	0	0	0	0	0	0	3	0	0	0	0	0	8	0	0	0	0
	Betaproteobacteria	0	0	0	0	0	0	0	0	0	0	0	0	0	0	0	0	0	0	0	0	0	5	22	0	0	0	0	0	0	0	0	0	46	0	0	0	0	0	0	0	0	0	0	0	0	0	0	0
	Gammaproteobacteria	0	0	0	0	0	0	0	0	0	0	0	0	0	9	0	0	0	0	0	0	0	0	0	0	0	0	0	0	0	0	0	0	0	0	0	0	0	0	0	0	0	0	0	0	0	0	0	0
	ML635J.21	715	0	0	0	0	0	0	0	0	0	0	0	0	0	0	0	0	0	0	0	0	0	206	125	116	0	0	0	0	157	35	0	226	0	0	0	0	0	0	0	0	0	0	0	0	0	0	0
	OPB56	0	0	0	0	0	0	0	0	0	0	0	0	0	0	0	0	0	0	0	0	0	0	0	0	0	0	0	0	0	0	0	0	0	0	0	0	0	0	0	0	0	17	0	0	0	0	0	0
	SC3	0	0	0	0	0	0	0	0	0	0	2	0	0	0	0	0	0	0	0	0	0	0	0	0	0	0	0	0	0	0	0	0	0	0	0	0	0	0	0	0	0	0	0	0	0	0	0	0
	TM7.1	0	0	0	0	0	0	0	0	0	0	0	0	0	0	0	0	14	0	0	0	0	0	0	0	0	0	0	0	0	0	0	0	0	0	0	0	0	0	0	0	0	0	0	0	0	0	0	0
	TM7.3	1502	0	542	164	214	601	1127	250	425	3362	0	40	7	8	0	9	41	119	11	895	0	111	16	137	103	338	256	195	0	85	253	0	0	7	4	25	5	157	123	0	23	476	88	409	170	13	3379	6
	ZB2	0	0	0	0	0	0	0	0	0	0	0	0	0	0	0	0	0	14	0	0	0	0	0	0	0	3	0	0	0	0	0	0	0	0	0	0	0	0	0	0	0	0	0	0	0	0	0	0
ORDER	Acidimicrobiales	0	0	0	0	0	0	0	0	0	0	0	0	0	0	0	0	0	0	0	0	0	0	0	0	0	0	0	10	0	0	0	0	0	0	0	0	0	0	0	0	0	0	0	0	0	0	0	0
	Actinomycetales	0	0	0	0	0	0	0	0	0	0	0	0	0	0	0	0	9	23	0	0	20	0	0	0	0	0	0	0	0	0	0	15	0	0	0	0	0	0	0	7	0	0	0	0	0	0	0	0
	Alteromonadales	0	0	0	0	0	0	0	0	0	0	0	0	0	0	0	0	0	0	0	0	2	0	43	36	19	29	48	43	10	0	35	79	158	0	0	0	0	0	0	0	0	0	0	0	0	0	0	0
	ASSO.13	15	0	0	0	0	0	0	0	0	0	0	0	0	32	26	0	0	0	0	0	0	0	0	0	0	5	0	0	0	0	0	0	0	0	0	0	0	0	0	0	0	4	0	0	0	0	0	0
	Bacillales	0	0	0	0	0	0	0	0	0	0	0	0	0	0	0	0	0	0	0	0	0	0	0	0	0	7	0	0	0	0	0	0	0	0	2	0	0	0	0	0	0	0	0	0	0	0	0	0
	Bacteroidales	0	0	0	24	149	12	0	38	104	0	0	162	57	0	0	0	0	37	6	5	0	0	14	68	24	0	0	0	0	0	62	0	0	0	0	20	0	0	10	0	0	113	0	0	0	9	0	54
	Burkholderiales	9	0	0	0	0	0	0	0	0	0	0	0	0	0	0	0	0	0	0	0	3	0	0	0	0	0	0	15	0	0	0	22	0	0	0	0	0	0	0	0	0	0	0	0	0	0	0	0
	Campylobacterales	0	0	0	0	0	0	0	0	0	0	0	0	0	0	0	0	0	0	0	0	0	0	0	0	0	0	0	0	0	0	0	0	0	0	0	0	0	0	0	0	0	0	0	0	0	0	23	0
	Chlamydiales	0	0	0	0	0	0	0	0	0	0	0	0	0	0	0	0	0	0	0	0	0	0	0	0	0	0	0	0	0	0	0	0	0	0	0	0	0	5	0	0	0	0	0	0	0	0	0	0
	Clostridiales	0	0	219	0	621	657	635	409	414	3205	0	0	21	93	0	0	0	24	38	318	74	0	58	384	251	256	839	285	39	0	0	67	0	18	0	293	0	42	662	0	327	444	47	464	210	80	1142	3
	CW040	0	0	36	61	114	191	119	136	24	0	27	0	0	0	12	0	0	17	0	217	0	0	0	180	78	10	0	32	0	34	0	46	7	30	0	0	0	0	0	0	0	20	0	9	0	0	0	4
	d153	0	0	0	0	3	0	0	0	0	0	0	0	0	0	0	0	0	0	0	0	0	0	0	0	0	0	0	0	0	0	0	0	0	0	0	0	0	0	0	0	0	0	0	0	0	0	0	0
	EW055	0	0	0	0	0	0	0	0	0	0	0	0	0	0	0	0	0	0	0	0	0	0	0	0	0	0	0	0	6	0	0	0	0	0	0	0	0	0	0	0	0	0	0	0	0	0	0	0
	Gemmatimonadales	0	0	0	0	0	0	0	0	0	0	0	0	0	0	0	3	0	0	0	0	0	0	0	0	0	0	0	0	0	0	0	0	0	0	0	0	0	0	0	5	0	0	0	0	0	0	0	0
	I025	0	0	0	0	0	0	0	0	0	0	0	0	0	0	0	0	0	0	0	0	0	0	0	0	0	3	0	0	0	0	0	0	0	0	0	0	0	0	0	0	0	0	0	0	0	0	0	0
	Lactobacillales	0	0	3	3	0	0	0	0	0	0	0	0	0	0	0	0	0	0	0	0	0	0	6	0	0	68	0	0	0	0	0	0	0	0	0	0	0	0	0	0	0	0	2	0	0	0	0	0
	Legionellales	0	0	0	0	0	0	0	0	0	0	0	0	0	0	0	0	7	0	0	0	0	0	0	0	0	0	0	0	0	0	0	0	0	0	0	0	0	0	0	0	0	0	0	0	0	0	0	0
	ML615J.28	0	0	0	0	11	0	0	0	0	0	0	0	0	0	0	0	0	0	0	3	0	0	0	0	5	0	0	0	0	0	0	7	0	0	0	0	0	0	0	0	0	0	0	0	0	0	0	0
	MLE1.12	0	0	0	0	0	0	0	0	0	0	0	0	0	0	0	0	0	0	0	0	0	21	0	0	0	0	11	0	0	0	0	0	0	0	0	0	0	0	0	0	0	0	0	0	0	0	0	0
	MND1	0	0	0	0	0	0	0	0	0	0	0	0	0	0	0	0	15	0	0	0	0	0	0	0	0	0	0	0	0	0	0	0	0	0	0	0	0	0	0	0	0	0	0	0	0	0	0	0
	Myxococcales	0	0	0	0	0	0	0	0	0	0	0	0	0	0	0	0	0	0	0	0	0	0	0	0	0	0	0	0	0	0	0	0	0	0	0	0	0	0	0	0	0	0	0	0	0	0	0	0
	PB19	0	0	0	0	0	0	0	0	0	0	0	0	0	0	0	0	0	0	0	0	0	0	0	0	0	0	0	0	0	0	17	0	0	0	0	0	0	0	0	0	0	0	0	0	0	0	0	0
	Pedosphaerales.	0	0	0	0	0	0	0	0	0	0	0	0	0	0	0	0	23	0	0	0	0	0	0	0	0	0	0	0	0	0	0	0	0	0	0	0	0	0	0	0	0	0	0	0	0	0	0	0
	RF39	0	0	0	0	43	0	0	38	0	0	0	27	0	0	0	0	0	0	0	95	0	0	0	0	0	39	122	15	0	0	0	0	0	0	0	123	0	0	0	0	0	36	0	35	0	0	35	0
	SC.I.84	0	0	0	0	0	0	0	0	0	0	0	36	0	0	0	0	0	0	0	0	0	0	0	0	0	0	0	0	0	0	0	0	0	0	0	0	0	0	0	0	0	0	0	0	0	0	0	0
	Solibacterales	0	0	0	0	0	0	0	0	0	0	0	0	0	0	0	0	11	0	0	0	0	0	0	0	0	0	0	0	0	0	0	0	0	0	0	0	0	0	0	0	0	0	0	0	0	0	0	0
	Sphingobacteriales	0	0	0	0	0	0	0	0	3	0	0	0	0	0	0	0	0	0	0	0	0	0	0	0	0	0	0	0	0	0	0	0	0	0	0	0	0	0	0	0	0	0	0	0	0	0	0	0
	Sphingomonadales	0	0	0	0	0	0	0	0	0	0	0	0	0	0	0	0	0	0	0	0	0	0	0	0	0	0	0	9	0	0	0	0	0	0	0	0	0	0	0	0	0	0	0	0	0	0	0	0
	Streptophyta	0	23	0	0	0	0	0	0	0	0	19	24758	0	18	6	0	13	0	0	14	9	60	0	0	10	0	0	24	4	0	0	0	0	0	35	4	602	0	0	288	17	0	0	0	125	0	261	0
	Vibrionales	0	0	0	0	0	0	0	0	0	0	0	0	0	0	0	0	0	0	0	0	0	0	0	0	0	0	0	0	0	0	0	0	0	0	0	0	0	0	0	0	0	0	0	0	0	0	0	0
	S0208	0	0	0	0	0	0	0	0	0	0	0	0	0	0	0	0	0	0	0	0	0	0	0	0	0	2	0	0	0	0	0	0	0	0	0	0	0	0	0	0	0	0	0	0	0	0	0	0
	JG30.KF.CM45	18	0	0	0	0	0	0	0	0	0	0	0	0	0	0	0	0	0	0	0	0	0	0	10	0	0	0	0	0	0	0	0	0	0	0	0	0	0	0	0	0	0	0	0	0	0	0	0
FAMILY	Acetobacteraceae	14	0	0	0	0	0	0	0	0	0	0	0	0	0	0	7	9	0	0	0	0	0	0	4	0	0	0	0	0	0	0	0	0	0	0	0	0	0	0	0	0	48	0	0	0	2	0	0
	Acidaminobacteraceae	0	0	0	18	0	0	0	0	4	0	0	0	0	0	0	0	0	0	0	0	0	0	0	0	0	0	0	0	0	0	0	0	0	0	0	0	0	0	0	0	0	5	0	0	0	0	0	0
	ACK.M1	3	0	0	0	0	0	0	0	0	0	0	0	0	0	0	0	0	0	0	0	0	0	0	0	0	0	0	0	0	0	0	0	0	0	0	0	0	0	0	0	0	0	0	0	0	0	0	0
	Actinomycetaceae	0	0	0	12	0	0	0	14	4	0	0	0	0	8	0	0	0	68	0	11	0	6	0	176	20	0	4	0	0	0	0	0	0	0	0	0	0	147	22	0	5	36	7	25	0	0	41	0
	Aerococcaceae	0	0	0	0	0	0	0	0	0	0	0	20	0	0	0	0	0	0	0	0	0	0	17	8	0	0	3	0	0	0	0	0	24	0	0	0	0	9	0	0	0	62	0	0	0	0	0	0
	Alcaligenaceae	43	0	0	0	0	0	0	0	0	0	0	0	0	7	0	0	14	0	0	0	0	0	11	0	12	0	0	0	0	54	9	0	12	0	0	0	0	0	0	0	0	0	0	0	0	0	0	0
	Bacillaceae	0	0	0	0	0	0	0	0	0	0	0	91	0	166	602	0	0	59	0	0	0	60	232	0	106	0	834	471	0	0	0	450	997	0	0	0	54	0	0	0	0	0	0	0	0	0	0	0
	Bacteriovoracaceae	0	0	0	0	0	0	0	0	0	0	0	0	0	0	0	0	0	0	0	0	0	0	0	0	0	0	0	0	0	0	0	0	7	0	0	0	0	0	0	0	0	0	0	0	0	0	0	0
	Beijerinckiaceae	324	0	0	0	0	0	0	0	0	0	0	0	0	0	0	0	6	0	0	0	0	0	0	0	0	0	0	0	0	0	0	0	0	0	0	0	0	0	0	0	0	0	0	0	0	0	0	0
	Bradyrhizobiaceae	0	0	0	0	0	0	0	0	0	0	0	0	0	0	0	0	0	0	0	0	0	0	0	15	0	0	0	0	0	0	0	0	0	0	0	0	0	0	0	0	0	0	0	0	0	0	0	0
	BS11	0	0	0	0	34	0	0	0	0	0	0	0	0	0	0	0	0	0	0	0	0	0	0	0	0	0	0	0	0	0	0	0	0	0	0	0	0	0	0	0	0	0	0	0	0	0	0	0
	Cardiobacteriaceae	0	0	0	0	0	0	0	0	0	0	0	0	0	0	0	0	0	0	0	0	0	33	0	0	0	0	0	0	0	0	0	0	0	0	0	0	0	0	0	0	0	0	0	0	0	0	0	0
	Caulobacteraceae	0	0	0	0	0	0	0	0	0	0	0	0	0	0	0	3	0	0	0	0	0	0	0	0	0	0	0	0	0	0	0	0	0	0	0	0	0	0	0	0	0	0	0	0	0	0	0	0
	Christensenellaceae	0	0	0	0	0	0	0	0	0	0	0	0	0	0	0	0	0	0	0	0	0	0	0	0	0	0	0	0	0	0	0	0	0	0	0	0	0	0	0	0	0	0	0	0	0	0	0	0
	Clostridiaceae	0	0	0	0	0	0	0	0	0	0	0	0	0	0	22	0	23	0	0	0	0	0	0	24	0	0	0	0	0	0	0	0	0	0	0	0	0	0	0	0	0	0	0	0	0	0	0	0
	Comamonadaceae	2046	0	0	0	0	0	0	0	0	0	0	61	0	160	400	239	365	166	0	0	693	5	98	0	0	0	373	4	0	0	0	0	41	0	0	7	0	0	125	0	0	738	0	27	0	16	174	0
	Coriobacteriaceae	0	0	0	0	0	0	0	0	0	0	0	30	0	6	0	0	0	9	0	0	0	0	0	59	0	0	0	0	0	0	0	0	0	0	0	0	0	0	0	0	7	0	5	9	19	0	14	0
	Coxiellaceae	0	0	0	0	0	0	0	0	0	0	0	0	0	0	0	0	0	0	0	0	0	0	0	6	0	0	0	0	0	0	0	0	0	0	0	0	0	0	0	0	0	0	0	0	0	0	0	0
	Cyclobacteriaceae	0	0	0	0	0	0	0	0	0	0	0	0	0	0	0	0	0	0	0	0	0	0	0	0	0	0	19	41	0	0	0	9	20	0	0	0	0	0	0	0	0	0	0	0	0	0	0	0
	Cytophagaceae	0	0	0	0	0	0	0	0	0	0	0	0	0	0	0	0	11	0	0	0	0	0	0	0	0	0	0	0	0	0	0	0	0	0	0	0	0	0	0	0	0	0	0	0	0	0	0	0
	Dermatophilaceae	0	0	0	0	0	0	0	0	0	0	0	0	0	0	0	0	0	0	0	0	0	0	0	0	0	0	0	0	0	0	0	0	0	0	0	0	0	0	0	0	0	0	0	0	0	0	0	0
	Desulfomicrobiaceae	0	0	0	0	74	0	0	0	0	0	0	0	0	0	0	0	0	0	0	0	0	0	0	0	0	0	0	0	0	0	0	0	0	0	0	0	0	0	0	0	0	0	0	0	0	0	0	0
	Ellin6075	0	0	0	0	0	0	0	0	0	0	0	0	0	11	0	0	0	0	0	0	0	0	0	0	0	0	0	0	0	0	0	0	0	0	0	0	0	0	0	0	0	0	0	0	0	0	0	0
	Enterobacteriaceae	0	0	0	2	0	0	0	6	7	0	38	98	0	21	0	0	21	0	0	54	780	11	0	0	0	20	0	0	77	431	0	8	0	0	29	35	96	19	0	0	0	4	0	0	0	0	727	0
	Erysipelotrichaceae	0	0	0	0	0	0	0	0	0	0	0	0	0	0	0	0	0	0	0	0	0	0	0	0	0	0	0	0	0	0	0	0	0	0	0	0	0	0	0	0	0	0	0	0	0	0	0	0
	Erythrobacteraceae	0	0	0	0	0	0	0	0	0	0	0	34	0	5	0	0	0	0	0	0	0	0	0	0	0	0	0	0	0	0	0	0	0	0	0	0	0	0	0	0	0	0	0	0	0	0	0	0
	Exiguobacteraceae	0	0	0	0	0	0	0	0	0	0	11	0	0	0	0	0	0	0	0	0	0	0	0	0	0	0	0	0	0	0	0	0	0	0	0	0	0	0	0	0	0	32	0	0	0	0	0	0
	F16	0	0	390	193	30	536	102	192	68	181	0	118	32	14	78	0	0	54	0	207	4	28	22	139	59	20	79	68	0	8	165	77	0	7	0	66	0	12	0	0	62	255	217	149	197	11	23	461
	Flavobacteriaceae	0	0	0	0	0	0	0	0	0	0	0	0	0	0	0	0	0	0	0	0	0	0	0	0	0	0	0	0	0	0	0	6	0	0	0	0	0	0	0	0	0	0	0	0	0	0	0	0
	Gaiellaceae	0	0	0	0	0	0	0	0	0	0	0	0	0	0	0	0	0	0	0	0	0	0	0	0	0	0	0	0	0	0	0	0	0	0	0	0	0	0	0	0	0	0	0	0	0	0	0	0
	Gemellaceae	0	1597	107	922	1727	495	1169	1216	396	483	4785	0	604	384	54	59	30	349	59	126	265	11	43	258	390	302	508	131	7611	70	122	1032	0	67	7	32	0	5	41	0	52	357	81	600	33	374	298	134
	Geodermatophilaceae	0	0	0	0	0	0	0	0	0	0	0	0	0	0	0	0	0	0	0	0	0	0	0	0	0	0	9	0	4	0	0	0	0	0	0	0	0	0	0	0	0	0	0	0	0	0	0	0
	Intrasporangiaceae	0	0	0	0	0	0	0	0	0	0	0	0	0	0	0	0	0	0	0	0	0	0	0	0	0	0	0	0	0	0	0	6	0	0	0	0	41	0	0	5	0	13	0	0	0	0	0	0
	Kineosporiaceae	0	0	0	0	0	0	0	0	0	0	0	0	0	0	0	0	8	0	0	0	0	0	0	0	0	0	0	0	0	0	0	0	0	0	0	0	0	0	0	0	0	0	0	0	0	0	0	0
	Lachnospiraceae	0	0	1416	1443	890	725	2936	318	63	5880	550	581	217	160	22	4	0	126	1533	356	49	0	143	594	141	573	416	595	0	0	288	134	0	17	0	234	4	224	193	0	795	138	455	774	609	73	681	1062
	Lactobacillaceae	0	0	0	0	0	0	0	0	0	0	0	0	0	0	0	0	0	0	0	0	0	0	0	0	0	0	0	0	0	0	0	0	0	0	0	0	8	0	0	0	0	0	0	0	0	0	0	0
	Legionellaceae	0	0	0	0	0	0	0	0	0	0	0	0	0	0	0	0	0	0	0	0	0	0	0	0	0	0	0	0	0	0	0	22	0	0	0	0	0	0	0	0	0	0	0	0	0	0	0	0
	Leptotrichiaceae	0	0	0	0	810	136	0	719	0	0	4	0	65	0	0	0	0	0	0	7	456	0	0	0	38	0	0	0	0	0	0	0	0	0	0	0	0	0	0	0	0	99	0	0	0	50	0	0
	Leuconostocaceae	0	0	0	0	0	0	0	0	0	0	0	0	0	0	0	0	0	0	0	0	0	0	0	0	0	0	0	0	0	0	0	0	0	0	0	0	0	0	0	0	0	0	0	0	0	0	0	0
	Methylobacteriaceae	0	0	0	0	0	0	0	0	0	0	0	0	0	10	0	0	0	0	0	0	0	0	0	0	0	0	0	0	0	0	0	0	0	0	0	0	0	0	0	0	0	0	0	0	0	0	0	0
	Methylophilaceae	0	0	0	0	0	0	0	0	0	0	0	0	0	0	0	0	0	0	0	0	0	0	0	0	0	0	0	0	0	0	0	0	0	0	0	0	0	0	0	0	0	0	0	0	0	0	0	0
	Microbacteriaceae	0	0	0	0	0	0	0	0	0	0	0	0	0	0	0	0	0	0	0	0	0	0	0	0	0	0	0	0	0	0	0	0	0	0	0	0	0	0	0	0	0	0	0	0	0	0	0	0
	Micrococcaceae	0	0	0	0	0	0	0	0	0	0	0	0	0	0	0	0	0	0	0	0	0	0	0	0	0	0	0	0	0	0	0	0	0	0	0	0	25	7	0	0	0	0	0	0	0	0	0	0
	MND4	0	0	0	0	0	0	0	0	0	0	0	0	0	0	0	0	28	0	0	0	0	0	0	0	0	0	0	0	0	0	0	0	0	0	0	0	0	0	0	0	0	0	0	0	0	0	0	0
	Mogibacteriaceae	0	0	123	280	151	221	0	35	79	33	0	0	79	8	0	0	0	13	22	144	5	0	0	286	39	46	59	38	182	0	118	33	0	19	0	80	0	0	202	0	52	258	42	36	45	21	29	116
	Moraxellaceae	0	0	0	0	0	0	0	0	0	0	0	0	0	0	0	0	0	0	0	0	0	0	0	0	0	0	0	0	0	0	0	0	0	0	0	0	0	4	0	0	0	0	0	0	0	0	0	0
	Neisseriaceae	36	0	0	39	201	0	0	0	13	26	0	277	20	2027	0	53	0	1695	19	330	0	0	0	61	384	92	0	0	0	0	0	0	681	2	0	617	99	538	205	0	542	241	6	57	0	2278	202	0
	Nocardioidaceae	0	0	0	0	0	0	0	0	0	0	0	0	0	0	0	0	12	0	0	0	5	0	0	0	0	0	0	0	0	0	0	0	0	0	0	0	0	0	0	0	0	0	0	0	0	0	0	0
	Opitutaceae	0	0	0	0	0	0	0	0	0	0	0	0	0	0	0	0	0	0	0	0	0	0	85	68	47	23	0	0	0	29	54	0	74	0	0	0	0	0	0	0	0	0	0	0	0	0	0	0
	Paenibacillaceae	0	0	0	0	0	0	0	0	0	0	0	0	0	0	0	0	0	0	0	0	0	9	0	0	0	0	0	13	0	0	0	0	0	0	0	0	0	0	0	0	0	6	0	0	0	0	0	0
	Paraprevotellaceae	0	0	0	0	0	0	0	0	0	0	0	0	0	0	0	0	0	0	0	0	0	0	0	0	0	0	0	0	0	0	0	0	0	0	0	0	0	0	0	0	0	0	0	0	0	0	0	0
	Pasteurellaceae	0	0	5	0	1618	225	2	0	0	0	6634	0	638	0	20	0	0	0	0	0	0	0	0	0	63	0	0	0	0	47	0	0	0	0	0	0	0	5	0	0	0	0	0	0	0	0	0	2
	Peptostreptococcaceae	0	0	0	0	452	11	0	227	0	0	0	0	22	77	57	0	0	58	7	289	0	0	0	84	86	83	116	90	0	0	19	62	0	0	0	0	0	0	0	0	8	13	0	0	0	32	42	0
	Phyllobacteriaceae	39	0	0	0	0	0	0	0	0	0	0	0	0	0	0	0	0	0	0	0	0	0	0	0	0	0	0	0	0	0	0	0	0	0	0	0	0	0	0	0	0	0	0	0	0	0	0	0
	Planococcaceae	0	0	0	0	0	0	0	0	0	0	0	0	0	0	0	0	0	0	0	0	0	0	0	0	0	0	0	0	0	0	17	0	0	0	0	0	0	0	0	0	0	0	0	0	0	0	0	0
	Porphyromonadaceae	615	0	0	0	0	0	0	0	0	0	0	0	0	0	0	0	0	0	0	0	0	0	18	0	0	0	0	0	0	0	0	0	0	0	0	0	0	0	0	0	0	30	0	0	0	0	0	0
	Propionibacteriaceae	341	0	0	0	0	0	0	0	0	0	0	8	2	0	0	22	66	6	0	0	0	0	19	0	11	0	0	0	0	5	15	20	18	0	4	0	0	0	0	0	148	0	0	0	0	0	0	0
	Pseudanabaenaceae	0	0	0	0	0	0	0	0	0	0	0	0	0	0	0	0	23	0	0	0	0	0	0	0	0	0	0	0	0	0	0	0	0	0	0	0	0	0	0	0	0	0	0	0	0	0	0	0
	Pseudomonadaceae	0	0	0	0	0	0	0	0	0	0	19	2	0	0	0	0	46	18	0	6	0	13	32	32	33	22	80	102	0	62	53	54	189	15	0	0	8	12	0	0	15	218	0	0	0	0	0	0
	Pseudonocardiaceae	0	0	0	0	0	0	0	0	0	0	0	0	0	0	0	0	0	0	0	0	0	0	0	0	0	0	0	0	0	0	0	0	0	0	0	0	0	0	0	0	0	0	0	0	0	0	0	0
	Rhizobiaceae	135	0	0	0	0	0	0	0	0	0	0	0	0	0	0	0	19	7	0	0	0	0	18	0	13	0	0	0	0	22	0	0	26	0	0	0	0	0	0	0	0	0	0	0	0	0	0	0
	Rhodobacteraceae	0	0	0	0	0	0	0	0	0	0	0	0	0	0	0	0	20	0	0	0	0	0	0	0	0	0	0	0	0	0	0	0	0	0	0	0	0	0	0	0	0	0	0	0	0	0	0	0
	Rhodocyclaceae	11	0	0	0	0	0	0	0	0	0	0	0	0	13	0	0	5	16	0	0	0	0	0	19	0	0	5	0	0	0	0	0	0	0	0	0	0	0	0	0	0	0	0	0	0	0	0	0
	Rhodospirillaceae	0	0	0	0	0	0	0	0	0	0	0	0	0	0	0	0	15	0	0	0	0	0	0	0	0	0	0	0	0	0	0	0	0	0	0	0	0	0	0	0	0	0	0	0	0	0	0	0
	Rikenellaceae	0	0	0	0	0	0	0	0	0	0	0	0	0	0	0	0	0	0	0	0	0	0	0	0	0	0	0	0	0	0	0	0	0	0	0	0	0	0	0	0	0	0	0	0	0	0	0	0
	Rs.045	0	0	0	3	0	13	0	0	0	0	0	0	0	0	0	0	0	0	10	0	0	0	0	161	0	0	0	0	0	0	0	0	0	0	0	0	0	0	0	0	0	17	0	0	0	0	0	0
	Ruminococcaceae	0	0	0	0	0	0	0	0	0	0	0	0	0	0	0	0	0	14	0	0	0	0	0	71	0	0	0	0	0	0	0	0	0	0	0	0	0	0	0	0	0	0	0	0	0	0	0	0
	Sinobacteraceae	0	0	0	0	0	0	0	0	0	0	0	0	0	0	0	0	12	0	0	0	0	0	0	0	0	0	0	0	0	0	0	0	0	0	0	0	0	0	0	0	0	0	0	0	0	0	0	0
	Sphingobacteriaceae	12	0	0	0	0	0	10	0	0	0	0	51	0	49	46	44	34	0	0	0	0	11	82	92	109	24	21	25	11	0	121	11	241	0	4	4	20	0	0	0	0	32	0	0	0	0	0	0
	Sphingomonadaceae	0	0	0	0	0	0	0	0	0	0	0	0	0	0	0	0	39	15	0	0	0	0	0	0	0	0	0	0	0	0	0	0	0	0	0	0	0	0	0	0	0	0	0	0	0	0	0	0
	Tissierellaceae	0	0	0	0	41	0	0	0	0	0	0	0	0	0	0	0	0	0	0	0	0	0	0	0	0	0	0	0	0	0	0	0	0	0	0	0	0	0	0	0	0	0	0	0	0	0	0	0
	Veillonellaceae	0	0	23	0	0	86	0	0	41	1062	0	97	0	0	0	0	0	0	0	0	0	0	0	88	0	0	0	0	0	0	0	0	0	0	0	8	0	0	29	0	223	0	0	38	8	0	3	6
	Weeksellaceae	20	290	14	134	276	128	30	220	130	105	2667	0	124	81	32	0	0	72	0	40	293	62	8	31	111	316	40	32	5	31	0	55	27	0	0	14	0	39	16	0	0	0	0	18	0	14	52	5
	Xanthobacteraceae	0	0	0	0	0	0	0	0	0	0	0	0	0	0	0	0	0	0	0	0	0	0	0	0	0	0	12	0	0	0	0	0	0	0	0	0	0	0	0	0	0	0	0	0	0	0	0	0
	Xanthomonadaceae	15	0	0	0	0	0	0	0	25	0	0	0	0	0	0	17	11	0	4	15	123	8	159	17	19	5	94	119	14	82	14	251	288	0	0	0	0	0	0	0	0	75	0	0	0	0	2	0
	Xenococcaceae	0	0	0	0	0	0	0	0	0	0	0	0	0	0	0	8	0	0	0	0	0	0	0	0	0	0	0	0	0	0	0	0	0	0	0	0	0	0	0	0	0	0	0	0	0	0	0	0
GENUS	1.68	0	0	0	0	0	0	0	0	0	0	0	0	0	0	0	0	0	10	0	0	0	0	0	0	0	0	0	0	0	0	0	0	0	0	0	0	0	0	0	0	0	0	0	0	0	0	0	0
	Abiotrophia	0	0	0	0	0	0	0	0	0	0	0	0	0	0	0	0	0	0	0	0	0	0	0	0	0	0	0	0	0	0	0	51	0	0	0	0	0	924	0	0	0	0	0	15	0	2	31	0
	Acetobacter	0	0	0	0	0	0	0	0	0	0	0	0	0	0	0	0	0	0	0	0	0	0	0	78	0	0	0	0	0	0	0	0	0	0	0	0	0	0	0	0	0	0	0	0	0	0	15	0
	Acholeplasma	0	0	0	0	63	0	0	0	0	0	0	0	0	0	0	0	0	0	0	18	0	0	0	0	0	0	0	0	0	0	0	0	0	0	0	0	0	0	0	0	0	0	0	0	0	0	0	0
	Acidaminococcus	0	0	0	0	0	0	0	0	0	0	0	0	0	0	0	0	0	0	0	0	0	0	0	0	0	0	0	0	0	0	0	0	0	0	0	0	0	0	0	0	0	0	0	0	0	0	0	0
	Acidovorax	0	0	0	0	0	0	0	0	0	0	0	0	0	0	0	0	0	0	0	0	0	0	0	13	17	0	0	17	0	0	0	34	0	0	0	0	0	0	0	0	0	0	0	0	0	0	0	0
	Acinetobacter	47	0	0	0	0	0	0	0	95	0	21	0	0	0	0	0	6	0	0	0	936	2	0	6	0	12	0	0	5	0	0	0	8	0	0	0	0	0	0	0	372	5	0	0	0	0	0	0
	Actinobacillus	0	0	0	0	3	0	0	0	0	3	0	0	0	12	0	0	0	4	0	0	0	0	0	0	0	0	0	0	0	0	0	0	0	0	0	0	0	0	0	0	0	0	0	0	0	0	0	0
	Actinobaculum	0	0	0	0	0	0	0	0	0	0	0	0	0	0	0	0	0	0	0	0	0	0	0	0	0	0	0	0	0	0	78	481	0	0	0	0	0	0	0	0	0	0	0	0	0	0	0	0
	Actinomyces	40	228	168	827	439	434	9676	721	1196	1579	90	775	417	311	666	158	377	711	499	455	41	369	71	968	273	406	953	282	31	82	422	381	102	68	2221	1742	224	1183	519	86	1765	416	1174	1426	2041	162	3756	47
	Actinomycetospora	0	0	0	0	0	0	0	0	0	0	0	0	0	0	0	0	0	0	0	0	0	0	0	0	0	0	0	0	0	0	0	0	0	0	0	0	0	0	0	0	0	0	0	0	0	0	0	0
	Actinotalea	85	0	0	0	0	0	0	0	0	0	0	0	0	0	0	0	0	0	0	0	0	0	44	54	0	16	14	0	0	0	0	0	8	0	0	0	0	0	0	0	0	0	0	0	0	0	0	0
	Adhaeribacter	0	0	0	0	0	0	0	0	0	0	0	0	0	0	0	0	0	0	0	0	0	0	0	10	0	0	0	0	0	0	0	0	0	0	0	0	0	0	0	0	0	0	0	0	0	0	0	0
	Aerococcus	0	0	0	0	0	0	0	0	0	0	0	0	0	0	0	0	6	0	0	0	8	0	0	3	0	0	0	0	0	0	0	0	0	0	0	0	0	0	0	0	0	0	0	0	0	0	0	0
	Aggregatibacter	0	0	0	6	34	30	0	218	55	0	0	0	23	15	0	0	0	17	0	0	0	0	0	118	164	0	0	6	0	0	31	0	0	0	0	0	0	24	48	0	0	75	0	49	0	249	50	0
	Agrobacterium	0	0	0	0	0	0	0	0	0	0	0	0	0	0	0	0	0	0	0	0	14	0	0	0	0	0	0	0	4	0	0	0	0	0	0	0	0	0	0	0	0	0	0	0	0	0	0	0
	Alcanivorax	0	0	0	0	0	0	0	0	0	0	0	0	0	0	9	0	0	0	0	0	0	0	0	0	0	0	0	15	0	0	0	0	0	0	0	0	0	2	0	0	0	0	0	0	0	0	0	0
	Alicycliphilus	317	0	0	0	0	0	0	0	0	0	0	0	0	0	0	0	17	0	0	0	0	0	150	112	142	37	6	7	18	143	72	72	136	0	0	0	0	0	0	0	0	25	0	0	0	0	0	0
	Alishewanella	0	0	0	0	0	0	0	0	0	0	0	0	0	0	0	0	0	8	0	0	0	0	0	0	0	0	0	0	0	0	0	0	15	0	0	0	0	0	0	0	0	0	0	0	0	0	0	0
	Alloiococcus	194	49	190	130	0	0	0	55	0	2883	2464	0	0	1794	35	0	15	168	0	978	0	0	0	0	169	7	1777	0	3407	0	4133	44	0	0	0	0	1462	338	0	889	345	2423	228	76	157	1001	1234	0
	Alloscardovia	0	0	0	0	0	0	0	0	0	20	0	0	0	0	0	0	0	0	3	0	0	0	0	0	0	0	0	0	8	0	0	0	0	0	598	0	0	0	0	15	0	0	83	0	8	0	0	0
	Amaricoccus	0	0	0	0	0	0	0	0	0	0	0	0	0	0	0	0	15	0	0	0	0	0	0	0	0	0	0	0	0	0	0	0	0	0	0	0	0	0	0	0	0	0	0	0	0	0	0	0
	Anaerococcus	154	0	0	0	0	0	0	0	0	0	0	0	0	0	83	0	0	0	0	1	0	0	1	0	0	0	265	264	1000	0	0	185	136	0	9	0	0	0	0	10	0	102	0	10	0	0	0	0
	Anaerovorax	0	0	0	0	0	11	0	0	0	0	0	0	0	0	0	0	0	0	0	634	0	0	0	0	68	55	0	5	0	0	0	0	0	0	0	0	0	0	0	0	0	131	0	0	0	0	159	0
	Aquabacterium	0	0	0	0	0	0	0	0	0	0	0	0	0	0	0	0	14	0	0	0	19	0	0	0	0	0	0	0	0	0	0	21	0	0	0	0	0	0	0	0	0	0	0	0	0	0	0	0
	Arthrobacter	0	0	0	0	0	0	0	0	0	0	0	0	0	0	0	0	0	0	0	0	0	0	0	0	0	0	0	0	0	0	0	25	0	0	0	0	0	0	0	0	0	0	0	0	0	0	0	0
	Asteroleplasma	0	0	0	0	0	0	0	0	0	0	0	0	0	0	0	0	0	0	0	0	0	0	0	0	0	0	0	0	0	0	0	0	0	0	0	0	0	0	0	0	0	0	0	0	0	0	0	0
	Atopobium	0	0	353	495	52	1799	1654	110	335	1362	0	312	24	46	0	0	0	127	1401	337	0	17	0	1656	37	158	98	67	2	0	179	31	0	44	96	1351	8	30	2001	0	1500	56	5172	2211	1515	11	136	2196
	Azospirillum	0	0	0	0	0	0	0	0	0	0	3	0	0	0	0	0	0	12	0	0	0	0	0	0	0	0	0	0	0	0	0	0	0	0	0	0	0	0	0	0	0	0	0	0	0	0	0	0
	Bacillus	0	0	0	0	0	0	0	0	0	0	0	465	5	622	1599	72	498	0	0	44	0	193	208	0	254	0	1128	540	0	0	0	405	1678	0	0	0	200	0	0	0	0	295	0	0	0	0	0	0
	Balneimonas	288	0	0	0	0	0	0	0	0	0	0	0	0	0	0	0	0	0	0	0	0	0	0	50	4	19	0	0	0	0	0	18	23	0	0	0	0	0	0	0	0	0	0	0	0	0	0	0
	Bdellovibrio	0	0	0	0	0	0	0	0	0	0	0	0	0	0	0	0	10	0	0	0	0	0	10	0	4	0	0	10	0	38	0	0	0	0	0	0	0	0	0	0	0	0	0	0	0	0	0	0
	Bifidobacterium	0	274	0	0	0	0	0	0	0	0	0	0	0	0	0	0	0	0	0	0	0	0	0	0	0	0	0	0	0	0	0	0	0	0	0	29	6617	12	0	0	81	0	50	0	26	0	0	0
	Blastomonas	0	0	0	0	0	0	0	0	0	0	0	0	0	0	0	0	0	0	0	0	0	0	22	0	0	0	0	0	0	0	0	0	0	0	0	0	0	0	0	0	0	0	0	0	0	0	0	0
	Blautia	0	0	0	0	0	0	0	0	0	0	0	0	0	0	0	0	0	0	0	0	0	0	0	0	0	0	0	0	0	0	0	0	0	0	0	0	0	0	0	0	0	0	0	0	0	0	0	0
	Blvii28	0	0	0	0	0	38	0	19	0	0	0	0	0	0	0	0	0	0	0	0	0	0	0	4	0	0	8	0	0	0	0	0	0	0	0	0	0	13	0	0	0	0	0	14	0	0	114	0
	Brevibacterium	0	0	0	0	0	0	0	0	0	0	0	0	0	0	0	0	0	0	0	0	0	0	0	0	0	0	8	10	0	0	0	0	0	0	0	0	32	0	0	0	0	0	0	0	0	0	0	0
	Brochothrix	0	0	0	0	0	0	0	0	0	0	0	0	0	0	0	0	0	0	0	0	0	0	0	0	0	0	0	0	0	0	0	0	0	0	0	0	0	0	0	0	0	0	0	0	0	0	0	0
	Bulleidia	0	0	0	0	0	0	2	3	0	0	0	0	37	0	0	0	0	0	4	0	0	0	0	46	19	0	0	0	0	0	0	0	0	0	0	28	0	0	27	0	0	0	0	0	0	0	0	0
	Burkholderia	0	0	0	0	0	0	0	0	0	0	0	21	0	0	0	0	0	0	0	0	0	0	0	0	0	0	12	0	0	0	0	0	0	0	0	0	0	0	0	0	0	0	0	0	0	0	0	0
	Butyrivibrio	0	0	122	0	5	16	0	15	73	638	0	0	6	0	0	0	0	0	0	38	8	0	9	52	0	41	69	0	0	0	0	0	0	0	0	7	0	0	0	0	0	167	13	66	243	0	0	0
	Calothrix	0	0	0	0	0	0	0	0	0	0	0	50	0	0	0	0	0	0	0	0	0	0	0	0	0	0	0	0	0	0	0	0	0	0	0	0	0	0	0	0	0	0	0	0	0	0	0	0
	Campylobacter	0	2	1878	2733	904	2685	2319	1345	2214	862	102	1132	607	72	71	0	0	250	1371	2787	5	65	80	1036	894	1025	1808	319	157	151	1151	25	0	93	24	1493	17	881	2564	0	1413	395	255	328	103	172	2598	34
	Capnocytophaga	0	61	0	610	1561	123	70	1065	2341	0	7579	0	201	136	0	14	0	822	43	679	14	170	68	319	424	1403	891	434	9	86	0	616	0	0	0	1088	0	1420	2859	0	356	118	26	290	18	806	1626	31
	Cardiobacterium	0	0	0	25	3	0	0	0	33	0	0	0	7	0	0	0	0	348	0	0	0	0	0	38	0	0	23	0	0	0	0	0	0	0	0	0	0	52	48	0	20	0	0	0	0	12	345	0
	Carnobacterium	0	0	0	0	0	0	0	0	0	0	0	0	0	0	0	0	0	0	0	0	0	0	16	0	0	0	0	0	0	0	0	0	0	0	0	0	0	0	0	0	0	0	0	0	0	0	0	0
	Catenibacterium	0	0	0	0	0	0	0	0	0	0	0	0	0	0	0	0	0	0	0	0	0	0	0	0	0	0	0	0	0	0	0	0	0	0	0	0	0	0	0	0	0	0	0	0	0	0	0	0
	Catonella	0	0	334	517	293	287	242	523	762	42	0	0	294	65	30	0	0	26	160	493	189	0	39	834	276	199	588	156	346	77	0	157	0	10	0	56	0	8	391	0	54	144	41	66	0	42	151	348
	Cellulomonas	0	0	0	0	0	0	0	0	0	0	0	0	0	0	0	0	0	0	0	0	0	0	0	0	0	0	0	0	0	0	0	0	0	0	0	0	0	0	0	0	0	0	0	0	0	0	0	0
	Chelatococcus	12	0	0	0	0	0	0	0	0	0	0	0	0	0	0	0	0	13	0	0	0	0	0	0	0	0	0	0	0	0	0	0	0	0	0	0	0	0	0	0	0	0	0	0	0	0	0	0
	Chitinophaga	0	0	0	0	0	0	0	0	0	0	0	0	0	0	0	0	0	0	0	0	0	0	11	17	40	0	0	0	0	32	0	0	36	0	0	0	0	0	0	0	0	0	0	0	0	0	0	0
	Chryseobacterium	11	0	0	0	0	0	0	0	0	0	10	0	0	0	0	0	0	30	0	0	34	40	0	7	0	4	0	0	0	0	0	0	0	0	0	0	0	0	0	0	0	6	0	0	0	0	0	8
	Citrobacter	0	0	0	0	0	0	0	0	0	0	14	0	0	0	20	0	0	0	0	0	9	0	0	0	0	0	0	0	0	0	0	0	0	0	91	0	0	0	0	39	0	0	0	0	0	0	222	0
	Cloacibacterium	12992	34	8	95	66	33	446	140	1089	103	124	1504	636	2627	4704	5985	12399	471	162	183	7513	817	4303	6057	7591	2606	2398	629	402	8116	4019	1345	8995	118	652	309	1086	473	36	244	57	1350	0	15	68	14	180	42
	Clostridium	0	0	0	0	0	0	0	0	0	0	0	0	0	0	0	23	38	0	0	0	0	42	0	0	18	0	45	18	0	0	10	0	0	0	0	0	0	28	0	2	0	12	0	0	0	0	0	0
	Cohnella	26	0	0	0	0	0	7	0	4	0	0	25	0	18	65	20	107	0	0	0	0	0	0	0	0	13	47	0	0	0	0	0	0	0	11	0	0	0	0	8	0	0	0	0	0	0	0	0
	Comamonas	0	0	0	0	0	0	0	0	0	0	0	0	0	0	0	0	0	0	0	0	0	2	136	26	88	0	69	204	0	101	21	178	306	0	0	0	0	0	0	0	25	0	0	0	0	0	0	0
	Conchiformibius	0	0	0	0	0	0	0	0	0	0	0	0	0	0	0	0	0	0	0	0	0	42	0	0	0	0	0	0	0	0	0	0	0	0	0	0	0	0	0	0	0	0	0	0	0	0	0	0
	Coprococcus	0	0	0	0	0	0	0	0	0	0	0	0	0	0	0	0	0	0	0	0	0	0	0	0	0	0	0	0	0	0	0	0	0	0	0	0	0	0	0	0	0	0	0	0	0	0	0	0
	Corynebacterium	7161	0	0	189	0	0	0	0	0	6875	887	5490	0	3820	1836	0	0	6096	0	1834	0	13062	0	0	0	0	11635	5559	16782	0	8540	169	107	7732	6477	0	17409	709	0	9904	1128	2194	0	454	0	1651	1201	0
	Dechloromonas	0	0	0	0	0	0	0	0	0	0	0	0	0	0	0	0	0	0	0	0	0	0	0	0	0	0	0	0	0	0	0	0	52	0	0	0	0	0	0	0	0	0	0	0	0	0	0	0
	Deinococcus	0	0	0	0	0	0	0	0	0	0	0	0	0	0	0	0	0	0	0	0	0	0	34	0	0	14	0	0	0	0	0	0	0	0	0	0	0	0	0	0	0	0	0	0	0	0	0	0
	Delftia	0	0	0	0	0	0	0	0	0	0	0	0	0	0	0	0	0	0	0	6	0	0	0	0	0	0	0	0	0	0	0	0	0	0	0	0	0	0	0	0	0	0	0	0	0	0	0	0
	Denitrobacter	1126	0	0	0	0	0	0	0	0	0	0	1585	524	3316	5725	3982	7918	366	0	9	200	1266	5467	3961	5496	1842	5192	4220	305	5448	2559	4110	13571	0	158	10	954	288	0	0	0	51	0	0	0	0	0	0
	Dermabacter	0	0	0	0	0	0	0	0	0	0	0	0	0	0	0	0	0	0	0	0	0	0	0	0	0	0	0	0	11	0	0	0	0	0	0	0	0	0	0	0	20	0	0	0	0	0	0	0
	Dermacoccus	0	0	0	0	0	0	0	0	0	0	0	0	0	0	0	0	0	0	0	0	0	10	0	0	0	0	11	0	18	0	0	0	0	0	0	0	0	0	0	0	0	0	0	0	0	0	0	0
	Desulfobulbus	0	0	0	6	0	0	0	0	0	0	0	0	0	0	0	0	0	0	0	0	0	0	0	0	0	0	0	0	0	0	0	0	0	0	0	0	0	0	0	0	0	0	0	0	0	0	0	0
	Desulfovibrio	0	0	0	0	0	28	0	0	0	0	0	0	0	0	0	0	0	0	0	0	0	0	0	0	0	0	0	0	0	0	0	0	0	0	0	0	0	0	0	0	0	0	0	0	0	0	0	0
	Devosia	0	0	0	0	0	0	0	0	0	0	0	0	0	0	0	0	0	0	0	0	0	0	15	0	0	0	0	0	0	0	0	0	33	0	0	0	0	0	0	0	0	0	0	0	0	0	0	0
	Dialister	3	0	4	38	0	133	0	382	43	0	0	62	139	24	0	0	0	0	24	94	27	0	0	556	0	0	0	0	1399	0	0	14	0	58	0	1757	0	12	706	0	441	105	626	66	36	0	1718	6
	Diaphorobacter	879	0	0	0	0	0	0	0	4666	0	0	0	0	158	0	0	0	0	0	0	31994	0	23	12	2	0	0	0	0	134	0	0	27	0	0	0	0	0	0	0	0	0	0	0	0	0	0	0
	Dietzia	0	0	0	0	0	0	0	0	0	0	0	0	0	0	0	0	0	0	0	0	0	0	0	0	0	0	0	0	0	0	5	0	0	0	0	0	0	0	0	0	0	0	0	0	0	0	0	0
	Dorea	0	0	0	0	0	0	0	0	0	0	0	0	0	0	0	0	0	0	0	0	0	0	0	0	0	0	0	0	0	0	0	0	0	0	0	0	0	0	0	0	0	0	0	0	0	0	0	0
	Dysgonomonas	0	0	0	0	0	0	0	0	0	0	0	0	0	4	0	0	0	0	0	0	0	0	0	0	0	0	0	0	0	0	0	0	0	0	0	0	0	0	0	0	0	0	0	0	0	0	0	0
	Eikenella	0	0	0	17	22	10	0	44	17	0	0	0	16	54	0	0	0	53	22	0	0	0	16	95	21	13	170	0	0	0	0	0	0	0	0	27	0	407	119	0	35	24	10	115	0	79	73	8
	Enterobacter	0	0	0	0	0	0	0	0	0	0	0	126	0	0	0	0	0	0	0	0	0	0	0	0	0	0	0	0	0	0	0	0	0	0	0	0	0	6	0	2105	0	0	0	0	0	0	269	0
	Enterococcus	0	0	0	0	0	0	0	0	0	0	0	0	0	0	0	0	0	0	0	0	65	0	0	0	0	0	0	0	94	0	0	0	0	0	0	0	32	0	0	0	0	0	0	0	0	0	0	0
	Erwinia	0	0	0	0	0	0	0	0	0	0	0	15	0	0	0	0	0	0	0	0	0	0	0	0	0	0	14	0	0	0	0	0	0	0	0	0	0	0	0	0	0	0	0	0	0	0	0	0
	Facklamia	0	0	0	0	0	0	0	0	0	0	0	0	0	0	0	0	0	0	0	0	0	0	0	0	0	0	0	0	0	0	0	0	0	0	0	0	0	0	0	0	0	0	0	0	0	0	0	0
	Filifactor	0	0	0	81	416	0	7	0	73	0	0	0	86	0	0	17	0	0	10	0	0	0	0	144	142	3	0	0	0	0	0	0	0	0	0	0	0	0	0	0	0	165	0	2	6	10	93	0
	Finegoldia	26	0	0	0	0	0	6	0	0	0	4	0	0	0	0	0	0	0	0	54	0	0	0	27	0	0	20	0	1967	0	0	102	44	0	40	67	4	0	0	5	0	0	0	12	6	0	0	0
	Flavihumibacter	21	0	0	0	0	0	0	0	0	0	0	0	0	0	0	0	0	0	0	0	0	0	0	0	0	0	0	0	0	0	0	0	0	0	0	0	0	0	0	0	0	0	0	0	0	0	0	0
	Flavisolibacter	0	0	0	0	0	0	0	0	0	0	0	0	0	0	0	0	10	0	0	0	0	0	0	0	0	0	0	0	0	0	0	0	0	0	0	0	0	0	0	0	0	11	0	0	0	0	0	0
	Flavobacterium	0	0	0	0	0	0	0	0	0	0	3	0	0	0	0	0	0	0	0	0	4	0	0	0	0	0	0	0	0	0	0	0	0	0	0	0	0	0	0	0	0	0	0	0	0	0	0	0
	Flectobacillus	0	0	0	0	0	0	0	0	0	0	0	0	0	0	0	0	0	0	0	0	0	0	90	32	72	28	86	95	0	0	32	0	126	0	0	0	0	0	0	0	0	0	0	0	0	0	0	0
	Fusobacterium	0	0	1152	5069	5429	1865	1246	5631	3978	302	5214	568	7591	715	99	126	0	623	155	1025	191	137	6	5453	1445	2515	4163	1447	5641	0	240	2755	22	111	0	428	0	62	3164	18	2104	1032	0	363	41	1410	1902	266
	Gallicola	0	0	0	0	0	0	0	0	0	0	0	0	0	0	0	0	0	0	0	0	0	0	0	0	0	0	0	0	0	0	0	0	0	0	0	0	0	0	0	0	0	0	0	0	0	0	0	0
	Gardnerella	0	0	0	0	0	0	0	0	0	0	0	0	0	0	0	0	0	0	0	0	0	0	0	0	0	0	0	0	0	0	0	1	0	0	0	0	0	0	0	0	0	0	0	0	0	0	0	0
	Gemella	0	0	0	0	0	0	0	0	0	0	0	0	0	0	0	0	0	0	0	0	0	0	0	0	0	0	0	0	0	0	0	0	0	0	0	0	0	0	0	0	0	0	0	0	0	0	0	0
	Gemmata	0	0	0	0	0	0	0	0	0	0	0	0	0	0	0	0	0	0	0	0	0	0	0	0	0	0	0	0	0	0	0	0	0	0	0	0	0	0	0	3	0	0	0	0	0	0	0	0
	Geobacillus	0	0	0	0	0	0	32	0	0	0	0	0	0	0	0	0	9	0	0	0	0	0	0	0	0	0	0	0	0	0	0	0	0	0	0	0	0	0	0	0	0	0	0	0	0	0	0	0
	Georgenia	0	0	0	0	0	0	0	0	0	0	0	0	0	0	0	0	0	0	0	0	0	0	0	0	0	0	0	0	0	0	0	0	0	0	0	0	0	0	0	0	0	0	0	0	0	0	0	0
	Gluconobacter	0	0	0	0	0	0	0	0	0	0	0	0	0	0	0	0	0	0	0	0	0	0	0	0	0	0	0	0	0	0	0	0	0	0	0	0	0	0	0	0	0	0	0	0	0	0	149	0
	Gordonia	0	0	0	0	0	0	0	0	0	0	0	0	0	0	0	0	0	0	0	0	0	0	0	0	0	0	0	0	0	0	1	0	0	0	0	0	0	0	0	0	0	6	0	0	0	0	0	0
	Granulicatella	0	290	63	662	595	318	1159	684	199	144	1039	0	480	38	19	0	166	778	204	20	18	45	0	210	217	507	46	23	22	28	205	532	0	77	16	638	19	1284	175	0	218	92	1024	660	55	101	177	334
	Haemophilus	0	0	0	94	3528	22	48	4119	717	89	0	0	530	3392	2	2409	0	123	25	18	463	0	14	136	409	32	0	0	180	0	23	0	56	91	0	0	0	0	1049	0	182	97	0	118	0	0	0	0
	Halomonas	0	0	0	0	0	0	16	0	0	0	5	0	0	0	0	0	0	0	0	0	0	0	0	0	0	0	0	0	0	0	0	0	0	0	0	0	0	0	0	0	0	0	0	0	0	0	0	0
	Helcococcus	0	0	0	0	0	0	0	0	0	0	0	0	0	0	0	0	0	0	0	0	0	0	0	0	0	0	0	0	0	0	0	0	0	0	0	0	0	0	0	0	0	0	0	0	0	0	0	0
	HTCC	0	0	0	0	0	0	0	0	0	0	0	0	0	0	0	0	15	0	0	0	0	0	0	0	0	0	0	0	0	0	0	0	0	0	0	0	0	0	0	0	0	0	0	0	0	0	0	0
	Hydrogenophaga	14	0	0	0	0	0	0	0	0	0	0	190	0	0	0	44	84	0	0	0	0	22	77	23	57	0	153	57	3	0	7	74	144	0	11	0	0	0	0	0	0	98	0	0	0	0	0	0
	Hydrogenophilus	0	0	0	0	0	0	0	0	0	0	0	0	3	6	9	18	49	0	0	0	16	4	39	63	38	15	179	187	10	0	13	8	322	0	0	0	0	0	0	0	0	45	0	0	0	0	0	0
	Hylemonella	0	0	0	0	0	2	0	0	0	0	0	0	0	0	0	0	0	0	0	0	0	0	0	0	0	4	0	0	0	0	0	0	0	0	0	0	0	0	0	0	0	0	0	0	0	0	0	0
	Hymenobacter	0	0	0	0	0	0	0	0	0	0	0	0	0	0	0	0	0	0	0	0	0	0	0	0	0	0	0	0	0	0	0	0	0	0	0	0	0	0	0	0	0	3	0	0	0	0	0	0
	Inquilinus	25	0	0	0	0	0	0	0	0	0	0	0	0	0	0	0	0	0	0	0	0	0	0	0	0	0	16	0	0	0	0	0	0	0	0	0	0	0	0	0	0	0	0	0	0	0	0	0
	Janthinobacterium	0	0	0	0	0	0	0	0	0	0	0	0	0	0	0	0	0	0	0	0	0	0	0	0	0	10	0	0	0	0	0	0	0	0	0	0	0	0	0	0	0	0	0	0	0	0	0	0
	Jeotgalicoccus	0	0	0	0	0	0	0	0	0	0	0	0	0	0	0	0	0	0	0	0	0	0	0	0	0	0	0	0	0	0	0	0	0	0	0	0	42	10	0	0	0	0	0	0	0	0	0	0
	Kaistobacter	0	0	0	0	0	0	0	0	0	0	0	0	0	0	0	0	36	0	0	0	0	0	0	0	0	0	0	0	12	0	0	28	0	0	0	0	0	0	0	0	0	0	0	0	0	0	0	0
	KD1.23	0	0	0	0	0	0	0	0	0	0	0	0	1	0	1	0	0	0	0	0	0	0	0	0	0	0	0	0	0	0	0	0	0	0	0	0	0	0	0	0	0	0	0	0	0	0	0	0
	Kingella	0	0	0	0	0	0	0	0	0	0	0	0	0	0	0	0	0	0	0	0	0	0	0	0	0	0	0	0	0	0	0	0	0	0	0	0	0	0	936	0	0	0	0	0	0	0	76	0
	Kingella.1	0	11	0	98	273	14	0	0	21	86	0	0	0	116	14	0	0	26	17	171	0	0	0	76	95	12	25	91	0	16	0	0	0	0	0	0	0	69	0	0	0	0	0	15	0	0	0	23
	Klebsiella	0	0	0	0	0	0	0	0	0	0	0	0	0	0	0	0	0	0	0	0	0	0	0	0	0	0	0	0	0	0	0	0	0	0	0	0	0	0	0	189	0	0	0	0	0	1446	0	0
	Kocuria	0	0	0	0	0	0	16	0	0	0	0	0	0	0	0	19	0	0	0	0	0	0	0	0	0	0	0	0	0	0	0	0	0	0	0	0	0	0	0	0	0	0	0	0	0	0	0	0
	Lachnospira	0	0	0	0	0	0	0	0	0	0	3	0	0	0	0	0	0	0	0	0	0	0	0	0	0	0	0	0	0	0	0	0	0	0	0	0	0	0	0	0	0	0	0	0	0	0	0	0
	Lactobacillus	0	33030	0	0	0	0	0	0	0	0	0	215	0	0	0	0	13	0	0	0	9	0	0	0	0	0	0	0	0	0	0	75	0	0	31	49	39593	0	0	0	9	0	34	0	65	0	0	0
	Lactococcus	0	0	0	0	0	0	0	0	0	0	17	41	0	0	0	0	0	0	0	0	0	0	0	0	0	0	0	0	5	0	19	0	0	0	22	0	46	0	0	0	0	0	0	0	0	0	14	0
	Lautropia	0	0	0	22	117	154	15	457	154	4	0	0	106	249	0	10	0	1801	20	0	237	0	0	8	222	0	231	0	3	19	40	0	0	0	0	8	0	1348	342	0	18	142	0	45	0	72	146	3
	Leptolyngbya	0	0	0	0	0	0	0	0	0	0	0	0	0	0	0	0	4	0	0	0	0	0	0	0	0	0	0	0	0	0	0	0	0	0	0	0	0	0	0	0	0	0	0	0	0	0	0	0
	Leptothrix	0	0	0	0	0	0	0	0	0	0	0	0	0	0	0	0	0	0	0	0	0	0	0	0	0	0	0	0	0	0	0	0	0	0	0	0	0	0	0	0	0	0	0	0	0	0	0	0
	Leptotrichia	0	0	731	1216	2020	3445	9789	5519	9204	11456	518	2708	923	497	83	16	0	249	4705	1862	102	54	0	3268	1138	3907	2360	2714	82	0	303	98	0	81	0	71	0	706	59	0	1432	2043	49	619	16295	524	10259	1796
	Leucobacter	0	0	0	0	0	0	0	0	0	0	0	0	0	0	0	0	0	0	0	0	0	14	0	0	0	0	0	0	0	0	0	0	0	0	0	0	0	0	0	0	0	0	0	0	0	0	0	0
	Leuconostoc	0	0	0	0	0	0	0	0	0	0	0	0	0	0	0	0	0	0	0	0	0	0	0	0	0	0	0	0	0	0	0	0	0	0	0	0	0	0	0	0	0	0	0	0	0	0	0	0
	Limnohabitans	0	0	0	0	0	0	0	0	0	0	0	0	0	0	15	0	0	0	0	0	0	0	0	0	0	0	0	0	0	0	0	0	0	0	0	0	0	0	0	0	0	0	0	0	0	0	0	0
	Luteimonas	0	0	0	0	0	0	0	0	0	0	0	0	0	0	0	0	0	0	0	0	0	0	0	0	0	0	0	0	15	0	0	0	0	0	0	0	0	0	0	0	0	0	0	0	0	0	0	0
	Magnetospirillum	23	0	0	0	0	0	0	0	0	0	0	0	0	0	0	0	0	0	0	0	0	0	0	14	8	0	0	0	0	0	9	0	0	0	0	0	0	0	0	0	0	0	0	0	0	0	0	0
	Marinococcus	0	0	0	0	0	0	0	0	0	0	0	0	0	0	0	0	0	0	0	0	0	0	0	0	0	0	0	0	0	0	0	0	0	0	0	0	0	0	0	0	0	0	0	0	0	0	0	0
	Marinomonas	0	0	0	0	0	0	0	0	0	0	0	0	0	0	156	0	0	0	0	0	0	0	0	0	0	33	8	0	0	0	0	0	0	0	0	0	0	0	0	0	0	0	0	0	0	0	0	0
	Megasphaera	0	0	795	374	0	399	1024	34	353	1088	0	410	52	27	18	0	0	0	3027	257	0	0	0	132	20	58	62	0	0	0	50	0	0	128	0	5941	0	30	2411	0	6250	707	8415	2063	8619	68	56	5542
	Mesorhizobium	0	0	0	0	0	0	0	0	0	0	0	0	0	0	0	0	0	0	0	0	0	0	0	10	0	0	0	0	0	0	7	0	0	0	0	0	0	0	0	0	0	0	0	0	0	0	0	0
	Methylobacillus	0	0	0	0	0	0	0	0	0	0	0	0	0	0	0	10	0	0	0	0	0	0	0	0	0	0	0	0	0	0	0	0	0	0	0	0	0	0	0	0	0	0	0	0	0	0	0	0
	Methylobacterium	0	0	0	0	0	0	0	0	0	0	0	0	0	0	0	0	12	0	0	0	0	0	0	0	0	0	0	0	0	0	0	0	0	0	0	0	4	0	0	0	0	3	0	0	0	0	0	0
	Methyloversatilis	21	0	0	0	0	0	0	0	0	0	0	0	0	0	0	0	0	0	0	0	0	0	0	0	0	0	0	5	0	0	13	0	0	0	0	0	0	0	0	0	0	0	0	0	0	0	0	0
	Microbacterium	0	0	0	0	0	0	0	0	0	0	0	0	0	0	0	0	10	0	0	0	0	0	0	0	0	0	0	0	0	0	0	0	0	0	0	0	0	0	0	0	0	0	0	0	0	0	0	0
	Mobiluncus	0	0	0	0	0	0	0	0	0	0	0	0	0	0	0	0	0	0	0	0	0	0	0	0	0	0	42	0	0	0	0	0	0	0	0	0	0	0	0	0	0	58	0	0	0	0	0	0
	Modestobacter	0	0	0	0	0	0	0	0	0	0	0	0	0	0	0	0	0	0	0	0	0	0	0	0	0	0	0	0	0	0	19	0	0	0	0	0	0	0	0	0	0	0	0	0	0	0	0	0
	Mogibacterium	0	0	17	47	0	59	49	9	0	19	0	0	0	0	0	0	0	0	12	6	0	0	0	28	0	7	35	0	0	0	24	0	0	0	0	0	0	0	19	0	51	11	153	8	11	0	33	21
	Moraxella	0	0	0	0	904	0	0	0	0	0	538	0	0	0	0	5142	0	0	0	0	0	0	0	0	3288	0	0	0	0	0	0	0	0	0	0	0	0	1165	0	0	0	2167	0	0	0	12255	0	0
	Morganella	0	0	0	0	0	0	0	0	0	0	0	0	0	0	0	0	0	0	0	0	0	0	0	0	0	0	0	0	0	0	0	0	0	0	0	0	0	0	0	0	0	0	0	0	0	0	30	0
	Moryella	0	0	126	787	360	76	1756	354	98	275	320	208	49	0	34	0	0	0	217	81	0	0	0	102	39	62	239	15	0	0	52	34	0	29	0	421	14	141	291	0	1140	183	454	383	163	9	646	313
	Mycobacterium	0	0	0	0	0	0	0	0	0	0	0	0	0	0	0	0	6	0	0	0	0	0	0	0	0	0	0	0	0	0	0	0	0	0	0	0	0	0	0	0	0	0	0	0	0	0	0	0
	Mycoplana	0	0	0	0	0	0	0	0	0	0	0	0	0	0	0	0	0	10	0	0	0	0	0	0	0	0	0	0	0	0	0	0	0	0	0	0	0	0	0	0	0	0	0	0	0	0	0	0
	Mycoplasma	0	0	0	59	76	50	12	7	8	0	0	1702	0	0	0	0	0	0	0	44	0	0	20	43	59	5	20	0	95	0	0	16	0	2	0	0	0	0	0	0	0	98	0	0	0	0	69	28
	Neisseria	0	0	0	1044	104	451	114	23	0	0	17	0	1140	34	0	0	0	2239	1223	532	25	0	28	0	1130	7	0	0	0	0	198	39	0	814	0	77	0	790	5019	0	376	65	0	2518	10	13930	0	0
	Niabella	35	0	0	0	0	0	0	0	0	0	0	0	0	0	0	0	0	0	0	0	0	0	27	86	48	33	0	0	0	85	30	48	42	0	0	0	0	0	0	0	0	0	0	0	0	0	0	0
	Nocardioides	0	0	0	0	0	0	0	0	0	0	5	0	0	0	0	0	0	0	0	0	0	0	0	0	0	0	0	0	0	0	0	0	0	0	0	0	0	0	0	0	0	0	0	0	0	0	0	0
	Novosphingobium	0	0	0	0	0	0	0	0	0	0	0	0	0	0	0	0	0	25	2	0	0	0	0	0	0	0	0	0	0	0	0	0	0	0	0	0	0	0	0	0	0	19	0	0	0	0	0	0
	Ochrobactrum	302	0	0	0	0	0	0	0	0	0	0	0	9	33	36	39	91	0	6	0	0	0	0	20	22	0	20	0	0	28	14	0	21	0	0	0	0	0	0	4	0	15	0	0	0	0	0	0
	Odoribacter	0	0	0	0	24	0	0	0	0	0	0	0	0	0	0	0	0	0	0	0	0	0	0	0	0	0	0	0	0	0	0	0	0	0	0	0	0	0	0	0	0	0	0	0	0	0	0	0
	Oligella	0	0	0	0	0	0	0	0	0	0	0	0	0	0	0	0	0	0	0	0	0	0	0	0	0	0	0	0	0	0	0	0	0	0	0	0	0	0	0	0	0	0	0	0	0	0	0	0
	Oribacterium	0	0	571	637	216	662	1089	361	888	416	115	445	94	43	12	0	0	56	763	406	0	11	92	176	112	74	232	193	15	460	74	8	0	39	0	136	14	40	312	0	2026	156	286	316	225	9	359	1135
	Oscillospira	0	0	0	0	0	0	0	0	0	0	0	0	0	0	0	0	0	0	0	0	0	0	0	0	0	0	0	0	0	0	0	0	0	0	0	0	0	0	0	0	0	0	0	0	0	0	0	0
	p.75.a5	0	0	0	0	0	0	0	0	0	0	0	0	0	0	0	0	0	0	0	0	0	0	0	0	0	0	0	0	0	0	0	0	0	0	0	0	0	0	0	0	0	0	0	0	0	0	0	0
	Paenibacillus	0	0	0	0	0	0	0	0	0	0	0	0	0	0	0	0	0	0	0	0	0	0	0	0	0	0	0	0	0	0	0	0	5	0	0	0	0	0	0	0	0	0	0	0	0	0	0	0
	Paludibacter	0	0	0	51	22	41	0	10	62	0	0	0	0	16	0	21	0	94	0	6	15	0	6	10	56	0	39	11	0	0	35	0	0	0	0	0	0	4	0	0	0	0	0	6	0	8	644	30
	Paracoccus	0	0	0	0	0	0	0	0	0	0	0	0	0	0	0	0	14	0	0	0	0	0	0	0	0	0	0	0	0	28	0	27	0	0	0	0	0	0	0	0	0	0	0	0	0	0	0	0
	Parapedobacter	113	0	0	0	0	0	0	0	0	0	0	0	0	0	0	0	16	0	0	0	0	0	13	0	22	6	0	0	0	0	20	0	7	0	0	0	0	0	0	0	0	0	0	0	0	0	0	0
	Paraprevotella	0	0	0	0	0	0	0	0	0	0	0	0	0	0	0	0	0	0	0	0	0	0	0	0	0	0	0	0	0	0	0	0	0	0	0	0	0	0	0	0	0	0	0	0	0	0	0	0
	Parvimonas	0	0	0	85	288	0	0	171	33	0	0	0	62	15	0	0	0	31	9	49	23	0	17	488	111	79	29	32	651	0	35	0	0	49	0	70	0	0	487	0	0	27	0	8	0	15	50	10
	Pasteurella	0	0	0	0	0	0	0	0	0	0	0	0	0	0	0	0	0	0	0	0	0	11	0	0	0	0	0	0	0	0	0	0	0	0	0	0	0	0	0	0	0	0	0	0	0	0	0	0
	Pedobacter	0	0	0	0	0	0	0	0	0	0	0	0	0	0	0	0	0	11	0	16	0	14	0	17	0	0	15	2	0	0	0	0	0	0	0	0	0	0	0	0	0	8	0	0	0	0	0	0
	Peptococcus	0	0	22	0	190	18	0	16	3	0	0	0	129	12	32	0	0	29	0	29	15	0	0	80	12	19	24	58	248	0	27	0	0	8	0	0	0	0	0	0	5	42	0	0	0	13	0	0
	Peptoniphilus	76	0	0	0	0	4	0	0	0	0	0	0	0	0	0	0	0	0	0	51	0	0	0	3	0	5	0	163	5717	31	0	236	72	0	11	3	13	0	0	26	0	103	0	44	0	0	0	0
	Peptostreptococcus	0	0	36	140	127	42	6	194	11	0	0	0	420	17	5	0	0	5	12	494	88	0	0	226	454	365	145	84	283	0	265	0	0	63	0	81	8	0	1234	0	1900	160	0	16	9	23	95	0
	ph2	0	0	0	0	0	0	0	0	0	0	0	0	0	0	0	0	0	0	0	0	0	0	0	0	0	0	0	0	0	0	0	0	0	0	0	0	0	0	0	0	0	0	0	0	0	0	0	0
	Phascolarctobacterium	0	0	0	0	0	0	0	0	0	0	0	0	0	0	0	0	0	0	0	0	0	0	0	0	0	0	0	0	0	0	0	0	0	0	0	0	0	0	0	0	0	0	0	0	0	0	0	0
	Phormidium	0	0	0	0	0	0	0	0	0	0	0	0	0	0	0	0	0	0	0	5	0	0	0	0	0	0	0	0	0	0	0	0	0	0	0	0	0	0	0	0	0	0	0	0	0	0	0	0
	Pimelobacter	0	0	0	0	0	0	0	0	0	0	0	0	0	0	0	5	0	0	0	0	0	0	0	0	0	0	0	0	0	0	0	0	0	0	0	0	0	0	0	0	0	0	0	0	0	0	0	0
	Planctomyces	0	0	0	0	0	0	0	0	0	0	0	0	0	0	0	0	0	0	0	0	0	0	0	0	0	3	0	0	0	0	0	0	0	0	0	0	0	0	0	0	0	0	0	0	0	0	0	0
	Porphyromonas	0	0	68	1416	10895	1566	678	10605	278	8	944	0	12982	3490	575	39	1	4018	33	2056	9	0	2742	4934	2941	7488	4108	448	181	2	1868	2014	0	261	0	32	0	28	3977	0	463	238	0	570	0	526	503	44
	Prevotella	11	0	7184	4840	6480	14069	3773	17053	13481	9688	78	280	1712	6239	200	37	0	4183	4579	16424	2907	74	417	8342	3654	12510	1872	2032	8736	229	7908	535	31	329	2661	13595	114	3170	9822	0	12330	3514	8447	11838	7157	264	2925	6155
	Propionibacterium	0	0	0	0	0	0	0	0	0	0	0	0	0	0	0	0	0	0	0	0	0	28	0	0	0	0	0	0	48	0	0	0	0	0	0	0	0	0	0	0	0	0	0	0	0	0	0	0
	Propionicimonas	14	0	0	0	0	0	0	0	0	0	0	0	0	0	0	0	0	7	0	0	0	0	0	12	6	0	5	0	0	0	0	0	14	0	0	0	0	0	0	0	0	0	0	0	0	0	0	2
	Propionivibrio	0	0	0	0	0	0	0	0	0	0	0	0	0	0	0	0	0	0	0	0	0	0	0	0	0	0	0	0	0	0	0	0	0	0	0	0	0	0	0	0	0	0	0	0	0	0	32	0
	Proteus	264	0	0	0	0	0	0	0	0	0	0	0	0	0	0	0	0	0	0	0	0	0	0	0	0	0	0	0	0	0	0	0	0	0	0	0	0	0	807	0	4	0	0	0	0	0	0	0
	Pseudoalteromonas	0	0	0	0	0	0	0	0	0	0	0	0	0	0	0	0	0	0	0	0	0	0	0	0	0	0	0	0	0	0	0	12	0	0	0	0	0	0	0	0	0	0	0	0	0	0	0	0
	Pseudomonas	0	39	0	0	0	0	0	0	0	0	0	42	0	0	0	8	7	0	0	0	0	0	0	0	0	0	0	0	0	13	0	0	0	48100	0	0	0	0	0	911	0	0	0	0	0	0	0	0
	Pseudonocardia	0	0	0	0	0	0	0	0	0	0	0	0	0	0	0	0	0	12	0	0	0	0	0	0	0	0	0	0	0	0	0	0	0	0	0	0	0	0	0	0	0	0	0	0	0	0	0	0
	Pseudoramibacter_Eubacterium	0	0	0	3	0	0	0	0	0	0	0	0	0	0	0	0	0	0	0	0	0	0	0	0	0	0	0	0	0	0	0	0	0	0	0	0	0	0	0	0	0	0	0	0	0	0	0	0
	Pseudoxanthomonas	44	0	0	0	0	0	0	0	0	5	0	0	12	47	68	29	94	12	0	0	0	0	0	0	0	0	40	0	0	0	0	0	51	12	5	4	17	12	0	11	6	57	0	0	0	0	0	0
	Pseudoxanthomonas.1	0	0	0	0	0	0	0	0	0	0	0	0	0	0	0	0	0	0	0	0	0	0	0	0	0	0	0	0	0	0	0	0	0	0	0	0	0	0	0	0	0	0	0	0	0	0	0	0
	Psychromonas	0	0	0	0	0	0	0	0	0	0	0	0	0	0	240	0	0	0	0	0	0	0	0	0	0	0	0	0	0	0	0	0	0	0	0	0	0	0	0	0	0	0	0	0	0	0	0	0
	RFN20	0	0	0	0	0	0	0	0	0	0	0	0	0	0	0	0	0	0	0	0	0	0	0	151	0	0	0	0	0	0	0	0	0	0	0	0	0	0	0	0	0	0	0	0	0	0	0	0
	Rhodobacter	15	0	0	0	0	0	0	0	0	0	0	20	0	0	0	0	32	0	0	0	0	0	22	0	9	5	26	13	3	0	0	0	0	0	0	0	0	0	0	0	0	30	0	0	0	0	0	0
	Rhodocyclus	478	0	0	0	0	0	0	0	0	0	0	0	0	0	0	0	0	0	0	0	0	0	0	0	0	0	0	0	0	0	0	0	0	0	0	0	0	0	0	0	0	11	0	0	0	0	0	0
	Rubellimicrobium	0	0	0	0	0	0	0	0	0	0	3	54	0	0	0	0	42	0	0	0	0	0	0	0	0	0	0	15	0	0	0	0	0	0	0	0	0	0	0	4	0	0	0	0	0	0	0	0
	Rubrobacter	0	0	0	0	0	0	0	0	0	0	0	18	0	0	0	0	0	22	0	0	0	0	0	7	0	2	13	11	0	13	0	0	0	0	0	0	0	0	0	5	0	0	0	0	0	0	0	0
	Ruminococcus	0	0	0	0	0	0	0	0	0	0	0	0	0	0	0	0	0	0	0	0	0	0	0	0	0	0	0	0	0	0	0	0	0	0	0	0	0	0	0	0	0	0	0	0	0	0	0	0
	Scardovia	0	5	0	0	0	0	0	0	0	0	0	20	0	0	0	0	0	0	0	0	0	0	0	27	0	0	0	0	0	0	0	0	0	0	0	0	0	0	0	0	1218	0	0	0	0	0	0	0
	Schlegelella	43	0	0	0	0	0	27	8	95	0	0	111	31	50	75	32	78	0	18	15	583	57	82	61	87	32	188	90	0	101	41	108	282	9	7	0	36	23	0	11	0	2096	0	0	0	0	12	0
	Schwartzia	0	0	0	0	0	0	0	0	0	0	0	0	0	0	0	0	0	0	0	0	0	0	0	61	0	0	0	0	0	0	0	0	0	0	0	16	0	0	37	0	0	0	0	0	0	9	65	0
	Sediminibacterium	0	0	0	0	0	0	0	0	0	0	0	38	0	0	0	0	0	0	0	0	0	0	0	0	0	0	0	0	0	0	0	0	0	0	0	0	0	0	0	0	0	0	0	0	0	0	0	0
	Selenomonas	0	0	690	86	86	6745	729	49	857	693	0	628	295	23	0	0	0	171	1637	924	65	0	139	1818	146	104	1126	226	170	24	111	0	0	0	0	569	0	1023	2010	0	458	285	176	269	799	105	1295	240
	Serinicoccus	0	0	0	0	0	0	0	0	0	0	0	0	0	0	0	0	0	0	0	0	0	0	0	0	0	0	0	0	0	0	0	0	0	0	0	0	0	0	0	0	0	8	0	0	0	0	0	0
	Serratia	0	0	0	0	0	0	0	0	0	0	0	0	0	0	0	0	0	0	0	0	0	0	0	0	0	0	0	0	0	0	0	0	5	0	0	0	0	0	0	0	0	0	0	0	0	0	7223	0
	Sharpea	0	0	0	0	0	0	0	0	0	0	0	0	51	0	0	0	0	0	0	0	0	0	0	5	0	0	0	0	0	0	0	0	0	0	0	0	0	0	0	0	0	0	0	0	0	0	0	0
	SHD.231	0	0	0	0	0	0	0	0	0	0	0	0	0	0	0	0	0	0	0	0	0	0	0	0	0	0	0	0	0	0	0	0	0	0	0	0	0	0	0	0	0	0	0	0	0	0	0	0
	Shewanella	0	0	0	0	0	0	0	0	0	0	0	0	0	0	0	0	0	0	0	0	0	0	0	0	0	0	0	11	0	0	0	0	0	0	0	0	0	0	0	0	0	0	0	0	0	0	0	0
	Shinella	13	0	0	0	0	0	0	0	0	0	0	0	0	0	0	0	0	0	0	0	0	0	0	0	0	0	0	0	0	0	0	0	0	0	0	0	0	0	0	0	0	0	0	0	0	0	0	0
	SJA.88	0	0	0	0	0	0	0	0	0	0	0	0	0	0	0	0	6	0	0	0	0	0	0	0	0	0	0	0	0	0	0	0	0	0	0	0	0	0	0	0	0	0	0	0	0	0	0	0
	Slackia	0	0	0	0	0	0	0	0	0	0	0	0	0	0	0	0	0	0	0	0	0	0	0	0	0	0	0	0	0	0	0	0	0	0	0	7	0	0	18	0	15	0	14	0	0	0	0	0
	SMB53	0	0	0	0	0	0	0	0	0	0	0	0	0	0	0	0	0	0	0	0	0	0	0	0	0	0	0	0	0	0	0	0	0	0	0	0	0	0	0	0	0	0	0	0	0	0	0	0
	Sneathia	0	0	0	0	0	0	0	0	0	0	0	0	0	0	0	0	0	0	0	0	0	0	0	0	0	0	0	0	0	0	0	0	0	0	0	0	0	0	0	0	0	0	0	0	0	0	0	0
	Sphaerochaeta	0	0	0	0	0	0	0	0	0	0	0	0	0	0	0	0	0	0	0	0	0	0	0	0	0	0	0	0	0	0	0	0	0	0	0	0	0	0	0	0	0	0	0	0	0	0	0	0
	Sphingobium	0	0	0	0	0	0	0	0	0	0	0	26	0	0	0	0	0	16	0	0	0	27	0	11	7	9	22	9	0	33	15	0	8	0	0	0	5	0	0	0	0	0	0	0	0	0	0	0
	Spirosoma	0	0	0	0	0	0	0	0	0	0	0	0	0	0	0	0	0	0	0	0	0	0	0	0	0	0	0	0	0	0	0	7	0	0	0	0	0	0	0	0	0	0	0	0	0	0	0	0
	Staphylococcus	12224	0	0	0	0	0	0	0	0	0	0	22288	3337	0	1749	2143	0	20865	0	0	4327	15191	3681	0	0	0	1753	5368	1844	0	10585	4395	129	7907	34611	0	8600	0	0	29067	223	116	0	0	1498	0	0	0
	Stenotrophomonas	0	0	0	0	0	0	0	0	0	0	5	0	0	0	0	0	0	20	0	9	0	12	0	0	0	0	0	0	0	0	0	0	0	0	0	0	45	0	0	0	0	12	0	0	0	0	0	0
	Streptococcus	12316	9394	2323	9669	11245	3124	14335	5571	3603	6699	25283	4007	10790	4001	6974	3783	8444	4678	2596	4556	6030	1572	6389	7251	9872	3672	6196	2143	4481	11286	5763	8852	9478	13506	9680	9399	6908	5112	1691	41867	8231	25784	10316	10476	2368	518	2166	4766
	Sutterella	0	0	0	0	0	0	0	0	0	0	0	0	0	0	0	0	0	0	0	0	0	0	0	0	0	0	0	0	0	0	0	0	0	0	0	0	0	0	0	0	0	0	0	0	0	0	0	0
	Tannerella	0	0	16	51	150	288	14	127	494	0	0	53	34	30	0	0	0	36	13	205	11	19	0	51	215	359	200	49	432	0	0	158	0	3	0	3	0	38	76	0	382	427	101	16	33	48	8193	0
	Telmatospirillum	0	0	0	0	0	0	0	0	0	0	0	0	0	0	0	0	0	0	0	0	0	0	0	0	0	0	0	0	0	0	0	0	0	0	0	0	0	3	0	0	0	0	0	0	0	0	0	0
	Tepidimonas	55	0	0	0	0	0	10	0	0	0	0	8	6	3	82	78	20	0	0	0	44	0	148	77	149	42	92	91	10	172	57	117	268	0	0	0	7	18	0	0	0	266	0	0	0	0	0	0
	TG5	0	0	2	51	34	14	0	0	38	0	4	0	8	0	0	15	0	0	0	9	3	0	0	9	4	0	0	0	0	0	0	50	0	0	0	0	0	0	0	3	0	84	0	0	0	0	9	3
	Thermomonas	235	0	0	0	0	0	0	0	0	0	0	0	0	0	0	0	45	0	0	0	0	0	0	1	16	0	14	0	0	32	0	0	369	0	0	0	0	0	0	0	0	0	0	0	0	0	0	0
	Thermus	0	9	0	0	0	0	10	0	0	0	0	0	0	0	0	0	0	0	0	0	0	0	0	0	0	0	0	0	0	0	0	0	0	0	0	0	0	0	0	0	0	0	0	0	0	0	0	0
	Trabulsiella	0	0	0	0	0	0	0	0	0	0	0	0	0	0	0	0	0	24	0	0	0	0	0	0	0	0	0	0	0	0	0	0	0	0	0	0	0	0	0	0	0	0	0	2	0	0	447	0
	Treponema	0	0	61	123	866	307	28	197	133	0	0	0	242	0	0	6	0	53	14	492	39	0	135	686	424	34	235	4	627	0	77	43	0	0	0	0	0	0	0	0	0	879	0	43	8	16	330	0
	Trueperella	0	0	0	0	0	0	0	0	0	0	0	0	0	0	0	0	0	0	0	0	0	0	0	0	0	0	0	0	0	0	0	0	0	0	0	0	0	0	0	0	0	0	0	0	0	0	0	0
	Vibrio	0	0	0	0	0	0	0	0	0	0	39	0	0	0	0	0	0	0	0	0	0	0	0	0	0	0	0	0	0	0	0	0	0	0	0	0	0	0	0	0	0	0	0	0	0	0	0	0
	Vibrio.1	0	0	0	0	0	0	0	0	0	0	0	0	0	0	0	9	0	0	0	0	0	0	0	0	0	0	0	0	0	0	0	0	0	0	0	0	0	0	0	0	0	0	0	0	0	0	0	0
	Vogesella	0	0	0	0	0	0	0	0	0	0	0	0	0	0	0	22	22	0	0	0	0	0	0	0	0	0	0	0	0	0	0	0	0	0	0	0	0	0	0	0	0	0	0	0	0	0	0	0
	WAL_1855D	0	0	0	0	0	0	0	0	0	0	0	0	0	0	0	0	0	0	0	0	0	0	0	0	0	0	0	0	0	0	0	0	0	0	0	0	0	0	0	0	0	0	0	0	0	0	0	0
	Wautersiella	0	0	0	0	0	0	0	0	0	0	111	0	0	0	0	0	0	0	4	0	90	0	0	0	0	3	0	0	5	0	0	0	8	0	0	0	0	0	0	0	0	0	0	0	0	0	0	0
	Weissella	0	0	0	0	0	0	0	0	0	0	0	0	0	0	0	0	0	0	0	0	0	0	0	0	0	0	0	0	0	0	0	0	0	0	0	0	128	0	0	0	0	0	0	0	0	0	0	0
	Xanthomonas	0	0	0	0	0	0	0	0	19	0	0	0	0	0	28	0	0	0	0	0	58	0	0	0	0	0	0	0	0	0	0	0	0	0	0	0	0	0	0	0	0	0	0	0	0	0	0	0
	Zoogloea	0	0	0	0	0	0	0	0	0	0	0	0	0	0	0	0	0	0	0	0	0	0	0	0	0	0	0	16	0	0	0	0	0	0	0	0	0	0	0	0	0	0	0	0	0	0	0	0
SPECIES	Acinetobacter guillouiae	0	0	0	0	0	0	0	0	0	0	0	0	0	0	0	0	0	0	0	0	0	0	73	53	20	0	0	0	29	0	0	82	85	0	0	0	0	0	0	0	0	0	0	0	0	0	0	0
	Acinetobacter johnsonii	0	0	0	0	0	0	0	0	0	0	0	5	0	0	7	7	0	0	0	0	299	14	0	0	0	0	62	0	0	0	0	0	52	0	0	11	0	0	0	0	0	0	0	0	0	0	0	0
	Acinetobacter lwoffii	0	0	0	0	0	0	0	0	0	0	0	0	0	13	0	0	0	0	0	0	0	0	0	0	0	0	0	0	0	0	0	0	21	0	0	0	0	0	0	0	0	0	0	0	0	0	0	0
	Acinetobacter rhizosphaerae	0	0	0	0	0	0	0	0	0	0	36	0	0	0	0	0	0	0	0	0	29	0	0	0	0	0	0	0	0	0	0	0	0	0	0	0	0	11	0	0	0	0	0	0	0	0	0	0
	Acinetobacter schindleri	0	0	0	0	0	0	0	0	0	0	0	0	0	15	8	0	0	15	0	0	0	0	0	0	0	0	0	0	0	0	17	0	100	0	0	0	0	0	0	0	0	0	0	0	0	0	0	0
	Actinobacillus parahaemolyticus	0	0	58	14	70	302	755	3392	885	202	4411	0	2232	3140	0	0	0	4222	0	562	0	0	0	0	549	26	0	0	84	0	0	264	14	7	0	0	0	0	0	0	0	13	0	0	26	0	0	0
	Actinomyces europaeus	0	0	0	0	0	0	0	0	0	0	0	0	0	0	0	0	0	0	0	0	0	0	0	0	0	0	0	0	0	0	0	0	0	0	0	0	0	0	0	0	0	0	0	0	0	0	0	0
	Aggregatibacter segnis	0	0	0	137	331	0	0	443	110	0	0	0	92	0	0	0	0	3216	10	0	0	0	0	144	26	0	0	0	0	0	0	60	0	0	0	0	0	0	55	0	242	54	0	75	13	166	9	0
	Alcaligenes faecalis	0	0	0	0	0	0	0	0	0	0	0	0	0	0	0	0	0	0	0	0	0	0	0	0	0	0	0	0	0	0	0	0	0	0	0	0	3	0	0	0	0	0	0	0	0	0	0	0
	Alloiococcus otitis	0	0	0	0	0	0	0	0	0	0	0	0	0	0	0	0	0	0	0	0	0	0	0	0	0	0	0	74	0	0	7	0	0	0	0	0	0	0	0	0	0	0	0	0	0	0	0	0
	Anoxybacillus kestanbolensis	0	0	0	0	0	0	69	0	0	0	0	0	0	0	0	0	0	0	0	0	0	0	0	0	0	0	0	0	0	0	0	0	0	0	0	0	0	0	0	0	0	0	0	0	0	0	0	0
	Arenimonas oryziterrae	0	0	0	0	0	0	0	0	0	0	0	0	0	0	0	0	0	0	0	0	0	0	0	0	0	0	0	0	0	0	0	0	0	0	0	0	0	0	0	0	0	0	0	0	0	0	0	0
	Atopobium rimae	0	0	0	0	0	0	0	0	0	0	0	0	0	0	0	0	0	0	0	0	0	0	0	0	0	0	0	0	0	0	0	0	0	0	0	0	0	0	5	0	0	0	0	0	0	0	0	0
	Atopobium vaginae	0	0	0	0	0	0	0	0	0	0	0	0	0	0	0	0	0	0	0	0	0	0	0	0	0	0	0	0	0	0	0	0	0	0	0	0	0	0	0	0	0	0	0	0	0	0	0	0
	Aurantimonas altamirensis	0	0	0	0	0	0	0	0	0	0	0	0	0	0	22	0	10	0	0	0	0	0	0	0	0	0	0	0	0	0	0	0	0	0	0	0	0	0	0	0	0	0	0	0	0	0	0	0
	Auritibacter ignavus	0	0	0	0	0	0	0	0	0	0	0	0	0	0	0	0	0	0	0	0	0	0	0	0	0	0	0	0	10	0	0	0	0	0	0	0	0	0	0	0	0	0	0	0	0	0	0	0
	Bacillus flexus	0	0	0	0	0	0	0	0	0	0	0	0	0	0	0	0	57	0	0	0	0	0	0	0	0	0	0	0	0	0	0	0	0	0	0	0	0	0	0	0	0	0	0	0	0	0	0	0
	Bacillus foraminis	0	0	0	0	0	0	15	0	0	0	0	1	0	0	33	0	1	0	0	0	0	0	0	0	0	0	14	0	0	0	0	0	0	0	0	0	0	0	0	0	0	0	0	0	0	0	0	0
	Bacillus thermoamylovorans	0	0	0	0	0	0	0	0	0	0	0	378	0	84	972	0	681	0	0	0	0	22	4094	930	1907	367	5765	7025	0	1389	848	8682	20677	0	0	0	0	0	0	0	0	0	0	0	0	0	0	0
	Bdellovibrio bacteriovorus	26	0	0	0	0	0	0	0	0	0	0	0	0	0	0	0	0	0	0	0	0	0	14	23	17	11	0	0	0	0	6	24	43	0	0	0	0	0	0	0	0	14	0	0	0	0	0	0
	Bifidobacterium longum	0	0	0	0	0	0	0	0	0	62	0	201	0	0	0	0	0	0	0	0	0	0	0	0	0	0	0	0	0	0	0	0	0	0	0	0	0	0	0	0	0	0	0	72	30	0	0	0
	Blautia obeum	0	0	0	0	0	0	0	0	0	0	0	0	0	0	0	0	0	0	0	0	0	0	0	0	0	0	0	0	0	0	0	0	0	0	0	0	0	0	0	0	0	0	0	0	0	0	0	0
	Brachybacterium	0	0	0	0	0	0	0	0	0	0	0	0	0	0	0	0	32	0	0	0	0	0	0	0	0	0	0	0	29	0	0	0	0	0	0	0	0	0	0	0	7	0	0	0	0	0	0	0
	Brevibacterium. paucivorans	0	0	0	0	0	0	0	0	0	0	0	0	0	0	0	0	0	0	0	0	0	0	0	0	0	0	0	0	0	0	0	0	0	0	0	0	0	0	0	0	0	0	0	0	0	0	0	0
	Brevundimonas diminuta	0	0	0	0	0	0	0	0	0	0	9	0	0	0	0	0	0	0	0	0	0	0	0	0	0	0	0	0	0	0	0	0	0	0	0	0	0	0	0	0	0	0	0	0	0	0	0	0
	Bulleidia moorei	0	0	66	142	32	124	323	47	184	86	3	43	21	0	0	0	0	17	150	94	0	0	0	167	13	38	32	44	20	0	178	0	0	49	0	1000	9	0	1633	0	98	7	155	114	287	21	90	0
	Burkholderia andropogonis	0	0	0	0	0	0	0	0	0	0	0	0	0	0	0	0	0	0	0	0	0	0	0	19	0	0	0	0	0	0	0	0	0	0	0	0	0	0	0	0	0	0	0	0	0	0	0	0
	Butyricicoccus pullicaecorum	0	0	0	0	0	0	0	0	0	0	0	0	0	0	0	0	0	0	0	0	0	0	0	0	0	0	0	0	0	0	0	0	0	0	0	0	0	0	0	0	0	0	0	0	0	0	0	0
	Campylobacter fetus	0	0	0	0	0	0	0	0	0	0	0	0	0	0	0	0	0	0	0	0	0	0	0	0	0	0	0	0	0	0	0	0	0	0	0	0	0	0	0	0	0	0	0	0	0	0	0	0
	Campylobacter rectus	0	0	0	0	0	0	0	0	0	0	0	0	0	0	0	0	0	0	0	0	0	0	0	0	0	0	0	0	0	0	0	0	0	0	0	0	0	0	0	0	0	0	0	0	0	0	4	0
	Campylobacter ureolyticus	0	0	0	0	0	0	0	0	0	0	0	0	0	0	0	0	0	0	0	31	0	0	0	0	0	0	0	0	645	0	0	0	0	0	0	0	0	0	10	0	0	0	0	0	0	0	0	0
	Candidatus Xiphinematobacter	0	0	0	0	0	0	0	0	0	0	0	0	0	0	0	0	16	0	0	0	0	0	0	0	0	0	0	0	0	0	0	0	0	0	0	0	0	0	0	0	0	0	0	0	0	0	0	0
	Capnocytophaga ochracea	0	0	10	78	215	0	0	7	58	0	0	0	0	39	9	0	0	227	0	0	0	0	0	120	61	0	0	7	3	23	0	0	0	0	0	68	0	0	112	0	93	14	11	135	0	0	271	10
	Carica papaya	0	0	0	0	0	0	0	0	0	0	0	1021	0	0	0	0	0	0	0	0	0	0	0	0	0	0	0	0	0	0	0	0	0	0	0	0	0	0	0	0	5	0	0	0	14	0	0	0
	Citrullus lanatus	0	0	0	0	0	0	0	0	0	0	0	281	0	0	0	0	0	0	0	0	0	0	0	0	0	0	0	0	0	0	0	0	0	0	0	0	0	0	0	0	0	0	0	0	0	0	0	0
	Clostridium perfringens	0	0	0	0	0	0	0	0	0	0	0	9	0	0	0	0	0	0	0	0	0	0	0	0	0	0	0	0	0	0	0	0	0	0	0	0	0	0	0	0	0	0	0	0	0	0	0	0
	Collinsella aerofaciens	0	0	0	0	0	0	0	0	0	0	0	0	0	0	0	0	0	0	0	0	0	0	0	0	0	0	0	0	0	0	0	0	0	0	0	0	0	0	0	0	0	0	0	0	0	0	0	0
	Coprococcus catus	0	0	0	0	0	0	0	0	0	0	0	0	0	0	0	0	0	0	0	0	0	0	0	0	0	0	0	0	0	0	0	0	0	0	0	0	0	0	0	0	0	0	0	0	0	0	0	0
	Corynebacterium bovis	0	0	0	0	0	0	0	0	0	0	0	0	0	0	0	0	0	0	0	0	0	0	327	0	0	0	0	0	0	0	0	0	0	0	0	0	0	0	0	0	0	0	0	0	0	0	0	0
	Corynebacterium durum	0	0	0	40	12	0	0	7	0	0	0	0	0	0	0	0	0	191	0	0	0	0	0	0	35	0	0	0	0	86	0	0	0	0	0	20	0	9	21	0	12	0	0	119	0	0	20	0
	Corynebacterium kroppenstedtii	3	0	0	9	0	0	0	0	0	0	0	6	0	0	9	0	0	0	0	0	0	0	0	0	10	0	0	0	11	0	0	0	0	0	12	0	39	0	0	0	36	0	0	0	0	0	0	0
	Corynebacterium simulans	0	0	0	0	0	0	9	0	0	0	0	0	0	0	0	0	0	15	0	0	0	0	0	0	0	0	0	0	0	0	0	0	0	0	0	0	0	19	20	0	0	10	0	0	0	0	0	0
	Corynebacterium variabile	0	0	0	0	0	0	0	0	0	0	0	0	0	0	0	0	0	0	0	0	0	0	0	0	0	0	0	0	0	0	0	0	0	0	0	0	0	0	0	0	0	0	0	0	0	0	0	0
	Eggerthella lenta	0	0	0	0	0	0	0	0	0	0	0	0	0	0	0	0	0	0	0	0	0	0	0	0	0	0	0	0	0	0	0	0	0	0	0	0	0	0	0	0	0	0	0	0	0	0	0	0
	Elizabethkingia meningoseptica	0	0	0	0	0	0	0	0	0	0	0	0	0	0	0	0	0	0	0	0	0	34	0	0	0	0	0	0	0	0	0	0	0	0	0	0	0	0	0	0	0	0	0	0	0	0	0	0
	Enterobacter cloacae	0	0	0	0	0	0	0	0	0	0	0	0	0	0	0	0	0	0	0	0	0	0	0	0	0	0	0	0	0	0	0	0	0	0	0	0	0	0	0	93	0	0	0	0	0	0	0	0
	Enterobacter ludwigii	0	0	0	0	0	0	0	0	0	0	0	0	0	0	0	0	0	0	0	0	0	0	0	0	0	0	0	0	0	0	0	0	0	0	0	0	0	0	0	1286	0	0	0	0	0	0	0	0
	Faecalibacterium prausnitzii	0	0	0	0	0	0	0	0	0	0	0	0	0	0	0	0	0	0	0	0	0	0	0	0	0	0	0	0	0	0	0	0	0	0	0	0	0	0	0	0	0	0	0	0	0	0	0	0
	Flavobacterium succinicans	0	0	0	0	0	0	0	0	0	0	0	0	0	0	0	0	0	0	0	0	0	0	0	36	12	11	18	38	0	0	6	0	124	0	0	0	0	0	0	0	0	0	0	0	0	0	0	0
	Haemophilus influenzae	0	0	0	0	0	0	0	0	689	44	0	0	0	0	0	0	0	0	0	458	0	0	0	0	108	0	0	0	0	0	0	32	0	0	0	0	0	0	0	0	0	0	0	0	0	0	0	0
	Haemophilus parainfluenzae	0	5139	412	6158	4474	901	819	3795	237	2113	11486	31	9770	2069	327	316	371	3074	1118	942	49	0	579	253	1239	2195	646	507	103	1258	1137	249	0	129	0	0	0	27203	508	0	471	594	0	222	0	106	529	502
	Helicobacter pylori	0	0	0	0	0	0	0	0	0	0	0	0	0	0	0	0	0	0	0	0	0	0	0	0	0	0	0	0	0	0	0	0	0	0	0	0	0	0	0	0	0	0	0	0	0	0	0	0
	Hyphomicrobium zavarzinii	11	0	0	0	0	0	0	0	0	0	0	0	0	0	0	0	0	0	0	0	0	0	0	0	0	0	0	0	0	0	0	0	0	0	0	0	0	0	0	0	0	0	0	0	0	0	0	0
	Kerstersia gyiorum	0	0	0	0	0	0	0	0	0	0	0	0	0	0	0	0	0	0	0	0	0	0	0	0	0	0	0	0	0	0	0	0	0	0	0	0	11	0	0	0	0	0	0	0	0	0	0	0
	Kocuria palustris	0	0	0	0	0	0	0	0	0	0	0	0	0	0	0	0	0	46	0	0	0	0	32	0	0	0	0	0	0	0	0	0	0	0	0	0	0	0	0	0	0	0	0	0	0	0	0	0
	Kocuria rhizophila	0	0	0	0	0	0	0	0	0	0	0	0	0	0	0	0	0	38	0	0	0	0	0	0	0	0	0	16	9	0	0	0	0	0	0	0	0	0	0	0	0	0	0	0	0	0	0	0
	Lactobacillus delbrueckii	0	2016	0	0	6	0	0	0	0	0	0	0	0	0	7	0	0	0	0	0	0	0	0	0	0	0	0	0	0	0	0	0	0	0	0	8	0	0	0	0	0	0	0	0	0	0	0	0
	Lactobacillus mucosae	0	0	0	0	0	0	0	0	0	0	0	0	0	0	0	0	0	0	0	0	0	0	0	0	0	0	0	0	0	0	0	0	0	0	0	0	0	0	0	0	0	0	0	0	0	0	0	0
	Lactobacillus reuteri	0	17650	0	0	0	0	0	0	0	0	0	0	0	0	0	0	0	0	0	4	0	0	0	0	0	0	0	0	0	0	0	0	0	0	0	0	0	0	0	0	0	0	0	0	26	0	0	0
	Lactobacillus salivarius	0	0	0	0	0	0	0	0	0	0	0	12	0	0	0	0	0	0	0	0	0	0	0	0	0	0	0	0	0	0	0	0	0	0	0	0	61	0	0	0	48	0	0	27	53	0	0	0
	Lactobacillus vaginalis	0	0	0	0	0	0	0	0	0	0	0	0	0	0	0	0	0	0	0	0	0	0	0	0	0	0	0	0	0	0	0	0	0	0	0	0	0	0	0	0	57	0	0	0	0	0	0	0
	Lactobacillus zeae	0	5	0	4	0	0	0	0	0	0	0	0	0	0	0	0	0	36	0	0	0	0	0	0	0	0	0	0	0	0	0	0	0	0	226	0	319	0	0	0	0	0	0	0	0	0	0	0
	Leuconostoc mesenteroides	0	0	0	0	0	0	0	0	0	0	0	0	0	0	0	0	0	0	0	0	0	0	0	0	0	13	0	0	0	0	0	0	0	0	0	0	0	0	0	0	0	0	0	0	0	0	0	0
	Luteibacter rhizovicinus	0	0	0	0	0	0	0	0	0	0	0	0	0	0	0	0	0	0	0	0	0	0	0	0	0	0	12	0	0	0	0	0	0	0	0	0	0	0	0	0	0	0	0	0	0	0	0	0
	Marinomonas primoryensis	0	0	0	0	0	0	0	0	0	0	0	0	0	0	0	0	0	0	0	0	0	0	0	0	0	0	0	0	0	0	0	0	0	0	0	0	0	0	0	0	0	0	0	0	0	0	0	0
	Methylobacterium adhaesivum	0	0	0	0	0	0	0	0	0	0	0	0	0	0	0	0	253	0	0	0	2	0	35	0	0	0	0	0	0	0	0	8	0	0	0	0	0	0	0	0	0	0	0	0	0	0	0	0
	Methylobacterium komagatae	0	0	0	0	0	0	0	0	0	0	0	0	0	0	0	0	0	11	0	0	0	0	0	0	0	0	0	0	0	0	0	0	0	0	0	0	0	0	0	0	0	0	0	0	0	0	0	0
	Microbispora rosea	0	0	0	0	0	0	0	0	0	0	0	0	0	0	0	0	0	0	0	0	0	15	0	0	0	0	0	0	0	0	0	0	0	0	0	0	0	0	0	0	0	0	0	0	0	0	0	0
	Morganella morganii	0	0	0	0	0	0	0	0	0	0	0	0	0	0	0	0	0	0	0	0	0	0	0	0	0	0	0	0	0	0	0	0	0	0	0	0	0	0	0	0	0	0	0	0	0	0	44	0
	Mycoplasma amphoriforme	0	0	0	0	0	0	0	0	0	0	0	0	0	0	0	0	0	0	0	0	0	0	0	0	0	0	0	0	0	0	0	0	0	0	0	0	0	0	0	0	0	0	0	0	0	0	0	0
	Neisseria bacilliformis	0	17	0	0	0	0	0	0	18	0	0	0	0	0	0	0	0	0	0	0	0	0	0	0	0	0	0	0	0	0	0	0	0	0	0	0	0	10	22	0	0	0	0	0	0	7	0	3
	Neisseria oralis	0	0	0	0	95	45	0	0	0	0	0	0	0	312	19	0	0	0	0	0	0	0	13	0	75	0	0	0	0	0	0	14	0	0	0	0	0	0	101	1282	0	522	0	186	0	16	0	11
	Neisseria subflava	0	0	56	9909	4107	248	177	32177	46	286	16005	0	5039	31	343	27	0	3741	0	734	0	0	7762	151	3024	25856	796	1333	38	698	1895	2089	0	51	0	0	12	42696	10054	0	0	15	0	413	0	397	913	0
	Paenibacillus barengoltzii	961	0	0	0	0	0	0	0	0	0	0	104	0	136	532	790	1899	0	0	0	0	0	377	96	665	221	667	716	0	321	118	1245	2138	38	0	0	0	0	0	0	0	8452	0	0	0	0	0	0
	Paenibacillus ginsengihumi	138	0	0	0	0	0	7	0	0	0	0	94	26	52	213	242	624	21	0	0	0	53	363	246	284	71	192	60	10	247	125	88	420	0	20	0	23	0	0	0	0	65	0	0	0	0	0	0
	Parabacteroides distasonis	0	0	0	0	0	0	0	0	0	0	0	0	0	0	0	0	0	0	0	0	0	0	0	0	0	0	0	0	0	0	0	0	0	0	0	0	0	0	0	0	0	0	0	0	0	0	0	0
	Paracoccus aminovorans	13208	0	0	17	0	0	287	53	84	3	0	993	423	1056	2029	1037	1990	205	50	96	93	456	5321	3931	2952	1288	1306	284	196	3709	2526	867	4324	20	197	73	330	139	0	95	0	549	0	0	12	0	97	0
	Parasegitibacter luojiensis	251	0	0	0	0	0	0	0	0	0	0	0	0	0	0	0	0	0	0	0	0	0	15	38	70	10	0	0	0	0	7	0	23	0	0	0	0	0	0	0	0	0	0	0	0	0	0	0
	Peredibacter starrii	0	0	0	0	0	0	0	0	0	0	0	0	0	0	0	0	0	0	0	0	0	0	0	0	0	0	0	0	0	0	0	0	0	0	0	0	0	0	0	0	0	0	0	0	0	0	0	0
	Petrobacter succinatimandens	0	0	0	0	0	0	0	0	0	0	0	0	0	0	0	0	0	0	0	0	47	0	0	0	0	0	0	0	0	0	0	0	0	0	0	0	0	0	0	0	0	0	0	0	0	0	0	0
	Photobacterium angustum	0	0	0	0	0	0	0	0	0	0	0	0	0	0	277	0	0	0	0	0	9	0	0	0	0	0	0	0	0	0	0	0	18	0	0	0	0	0	0	0	0	0	0	0	0	0	0	0
	Piscicoccus intestinalis	0	0	0	0	0	0	0	0	0	0	0	0	0	0	0	0	0	0	0	0	0	0	0	0	0	0	0	0	0	0	0	0	0	0	0	0	0	0	0	0	0	0	0	0	0	0	0	0
	Porphyromonas endodontalis	0	0	0	248	1495	139	29	12	204	0	0	0	171	0	0	0	0	35	13	1844	0	0	87	60	1163	0	0	315	2214	0	0	29	0	176	0	0	0	0	0	0	0	243	0	0	0	57	37	95
	Prevotella copri	0	0	0	0	0	0	0	0	0	0	11	0	0	0	0	0	0	0	0	0	0	0	0	0	0	0	0	0	0	0	0	0	0	0	0	0	0	0	0	0	0	0	0	0	0	0	0	0
	Prevotella intermedia	0	0	29	0	686	0	0	0	0	0	0	0	726	0	0	0	0	61	0	12	122	0	112	1961	0	0	0	0	5395	0	0	0	0	0	0	0	0	0	0	0	0	32	0	0	5	7	34	0
	Prevotella melaninogenica	35	8136	15636	26237	2777	33261	10737	10504	19218	51235	36	1304	6669	50	285	0	0	5488	17964	8835	168	262	312	12304	734	5562	1000	2332	146	70	17925	31	0	298	1346	23823	76	317	20230	351	24393	2267	24526	21823	16284	354	5757	42476
	Prevotella nanceiensis	0	0	14	121	1582	1866	84	603	1779	0	39	0	3387	392	0	71	0	469	38	603	9	88	43	38	166	665	633	27	0	96	858	1406	0	16	0	0	27	0	21	0	11	45	0	25	0	0	21	0
	Prevotella nigrescens	0	0	0	239	4	225	0	340	70	0	0	0	26	19	0	0	0	47	257	11	0	0	16	1076	453	9	0	0	0	0	55	27	0	22	0	182	0	18	1259	0	17	186	10	37	0	0	0	0
	Prevotella pallens	0	6	2685	1815	0	9691	2836	2330	1875	4820	0	306	298	56	0	0	16	269	1857	4681	31	82	0	2057	50	159	659	417	0	13	6769	0	0	257	0	7929	5	88	8286	0	13376	504	371	880	2053	62	780	1448
	Prevotella tannerae	0	0	317	48	89	907	189	648	177	0	0	15	22	86	0	0	0	236	56	3576	10	0	0	411	395	96	1359	1234	264	0	1238	0	0	318	0	56	0	0	754	0	29	503	19	883	0	50	82	29
	Propionibacterium acnes	0	0	0	0	0	0	0	0	0	0	0	320	0	0	264	372	0	0	0	0	0	0	0	0	0	0	0	1239	674	102	0	2149	34	0	0	0	0	0	0	0	0	0	0	0	0	0	0	0
	Propionibacterium granulosum	0	0	0	0	0	0	0	0	0	0	0	0	0	14	17	8	0	0	0	0	34	35	61	0	0	0	12	32	37	0	22	9	15	0	0	0	0	0	0	0	0	12	0	0	0	0	0	0
	Pseudoclavibacter bifida	0	0	0	0	0	0	0	0	0	0	0	0	0	0	0	0	0	0	0	0	0	0	0	0	0	0	0	0	16	0	0	15	0	0	0	0	0	0	0	0	0	0	0	0	0	0	0	0
	Pseudomonas alcaligenes	0	0	0	0	0	0	0	0	0	0	0	0	0	0	0	0	0	0	0	0	0	0	0	8	0	0	0	0	0	0	0	0	22	0	0	0	0	0	0	0	0	11	0	0	0	0	0	0
	Pseudomonas balearica	10	0	0	0	0	0	0	0	115	0	0	0	0	0	0	0	0	0	0	0	740	0	0	0	0	0	0	0	0	0	0	0	0	0	0	0	0	0	0	0	0	0	0	0	0	0	0	0
	Pseudomonas fragi	0	0	0	0	0	0	0	0	0	0	0	0	0	0	0	0	0	0	4	0	0	0	0	0	0	0	0	0	0	0	0	0	0	0	0	0	0	0	0	0	0	0	0	0	4	0	0	0
	Pseudomonas pseudoalcaligenes	0	0	0	0	0	0	0	0	0	0	0	17	0	0	0	0	17	0	0	0	0	0	23	0	0	0	0	19	0	3	0	0	34	0	0	0	0	0	0	0	0	83	0	0	0	0	0	0
	Pseudomonas stutzeri	0	0	0	0	0	0	0	0	0	0	0	0	0	0	0	0	0	0	0	0	0	0	0	0	0	0	0	0	0	0	0	0	0	0	17	0	0	7	0	0	0	0	0	0	0	0	0	0
	Pseudomonas veronii	0	0	0	0	0	0	0	0	0	0	0	0	0	0	0	0	0	0	0	0	0	0	0	0	0	0	0	0	0	20	0	0	0	0	0	0	0	0	0	0	0	0	0	0	0	0	0	0
	Pseudoxanthomonas taiwanensis	0	0	0	0	0	0	0	0	27	0	0	82	0	0	0	0	0	0	11	62	255	286	435	56	215	66	1104	2005	78	352	87	1203	3658	0	0	0	0	0	0	0	0	43	0	0	9	0	0	3
	Pseudoxanthomonas. kaohsiungensis	0	0	0	0	0	0	7	0	0	0	0	0	0	0	0	0	0	0	0	0	0	0	0	0	0	0	0	0	0	0	0	0	0	0	0	0	0	0	0	0	0	0	0	0	0	0	0	0
	Pyramidobacter piscolens	0	0	0	0	0	0	0	0	0	0	0	0	0	0	0	0	0	0	0	0	0	0	0	19	0	0	0	0	0	0	0	0	0	0	0	0	0	0	0	0	0	0	0	0	0	0	0	10
	Riesia pediculicola	0	0	0	0	0	0	0	0	0	0	0	0	0	0	0	0	0	0	0	0	0	0	0	0	0	0	0	0	0	0	0	0	0	0	0	0	0	0	0	0	0	0	0	0	0	0	0	0
	Rothia aeria	0	0	0	98	26	12	15	17	0	0	0	0	15	19	20	0	0	1448	0	0	344	0	305	0	76	0	0	0	0	0	0	8	0	0	0	0	0	0	59	0	0	105	0	114	0	33	20	0
	Rothia amarae	0	0	0	0	0	0	0	0	0	0	0	0	0	13	0	0	0	0	0	0	0	0	0	0	0	0	0	0	0	0	0	0	0	0	0	0	0	0	0	0	0	0	0	0	0	0	0	0
	Rothia dentocariosa	0	54	0	223	27	34	61	72	114	38	0	0	17	0	0	43	700	61	0	0	0	32	0	59	25	19	17	0	0	318	0	0	0	0	0	588	0	174	93	22	34	82	954	495	22	0	90	37
	Rothia mucilaginosa	0	1185	28	989	193	69	1259	305	172	832	732	0	722	0	0	0	430	1061	22	16	27	0	0	144	65	130	163	18	14	121	205	0	0	11	41	610	17	721	629	0	39	127	918	532	39	105	265	11
	Rubrivivax gelatinosus	0	0	0	0	0	0	0	0	0	0	0	0	0	0	0	0	0	0	0	0	0	0	0	0	0	0	0	0	0	0	0	0	0	0	0	0	0	0	0	0	0	0	0	0	0	0	0	0
	Ruminococcus bromii	0	0	0	0	0	0	0	0	0	0	0	0	0	0	0	0	0	0	0	0	0	0	0	0	0	0	0	0	0	0	0	0	0	0	0	0	0	0	0	0	0	0	0	0	0	0	0	0
	Ruminococcus torques	0	0	0	0	0	0	0	0	0	0	0	0	0	0	0	0	0	0	0	0	0	0	0	0	0	0	0	0	0	0	0	0	0	0	0	0	0	0	0	0	0	0	0	0	0	0	0	0
	Selenomonas noxia	0	0	12	12	13	32	16	23	35	0	0	0	6	4	0	0	0	58	0	0	0	0	36	178	13	0	0	0	7	0	0	0	0	0	0	5	0	0	289	0	457	20	19	20	0	0	440	16
	Serratia marcescens	0	0	0	0	0	0	0	0	0	0	0	0	0	0	0	0	0	22	0	0	0	0	0	0	0	0	0	0	0	0	0	0	8	0	0	0	16	0	0	0	0	0	0	0	0	0	0	0
	Serratia rubidaea	0	0	0	0	0	0	0	0	0	0	0	0	0	0	0	0	0	0	0	0	0	0	0	0	0	0	0	0	0	0	0	0	0	0	0	0	0	0	0	0	0	0	0	0	0	0	0	0
	Shuttleworthia satelles	0	0	0	0	0	0	0	0	0	0	0	0	2	0	0	0	0	0	0	0	0	0	0	13	0	0	0	0	0	0	0	0	0	0	0	43	0	0	0	0	0	15	0	0	0	0	0	9
	Sphingobacterium mizutaii	0	0	0	0	0	0	0	0	0	0	2	0	0	0	0	0	0	0	0	0	0	0	0	0	0	0	0	0	0	0	0	0	0	0	0	0	0	0	0	0	0	0	0	0	0	0	0	0
	Sphingobacterium multivorum	0	0	0	0	0	0	0	0	0	0	0	0	0	0	0	0	0	0	0	0	15	0	0	0	0	0	0	0	15	0	0	0	5	0	0	0	0	0	0	0	0	0	0	0	0	0	0	0
	Sphingomonas azotifigens	0	2	0	0	0	0	0	0	0	0	0	0	0	0	0	0	0	0	0	0	0	0	0	0	0	0	0	0	0	0	0	0	0	0	0	0	0	0	0	0	0	0	0	0	0	0	0	0
	Sphingomonas wittichii	0	0	0	0	0	0	0	0	0	0	0	0	0	0	0	0	0	0	0	0	0	0	0	0	0	0	0	0	0	0	0	0	0	0	0	0	0	0	0	0	2	0	0	0	0	0	0	0
	Sphingomonas yabuuchiae	0	0	0	0	0	0	0	0	0	0	0	0	0	0	0	0	0	0	0	0	0	0	0	0	0	0	0	0	0	0	0	0	0	0	0	0	0	0	0	0	0	0	0	0	0	0	0	0
	Spirochaeta aurantia	0	0	0	0	0	0	0	0	0	0	0	0	0	0	0	0	9	0	0	0	0	0	0	0	0	0	0	0	0	0	0	0	0	0	0	0	0	0	0	0	0	0	0	0	0	0	0	0
	Staphylococcus epidermidis	584	0	0	0	0	0	0	0	0	0	0	179	0	0	0	52	0	0	0	0	19	1687	776	0	0	0	372	326	0	22	1475	151	0	658	0	0	595	0	0	3011	0	0	0	0	0	0	0	0
	Staphylococcus equorum	0	0	0	0	0	0	0	0	0	0	0	0	0	0	0	0	0	0	0	0	0	0	0	0	0	0	0	0	0	0	0	0	0	0	0	0	0	0	0	0	0	26	0	0	0	0	0	0
	Staphylococcus pettenkoferi	0	0	0	0	0	0	0	0	0	0	0	69	0	0	0	0	0	0	0	0	0	0	0	0	0	0	0	0	0	0	0	0	0	29	100	0	0	0	0	245	0	0	0	0	0	0	65	0
	Stenotrophomonas acidaminiphila	0	0	0	0	0	0	0	0	0	0	0	0	0	0	0	0	0	0	0	0	0	0	0	7	0	0	0	0	0	0	0	0	0	0	0	0	0	0	0	0	0	0	0	0	0	0	0	0
	Streptococcus agalactiae	0	0	0	0	0	0	0	0	0	0	0	22	0	0	0	0	0	0	0	0	0	0	0	0	0	0	0	0	22	0	0	0	0	0	0	0	0	0	0	0	0	0	0	0	0	0	0	0
	Streptococcus anginosus	0	0	0	0	0	0	0	204	0	24	0	125	76	0	0	0	0	57	0	0	38	0	0	1295	0	0	0	0	0	0	0	0	0	26	0	76	2022	0	130	0	53	0	0	0	0	0	0	18
	Streptococcus equi	3	0	0	0	0	0	0	0	0	0	0	0	0	0	0	0	0	0	0	0	0	0	0	0	0	0	0	0	0	0	0	0	0	0	0	0	0	0	0	0	0	0	0	0	0	0	0	0
	Streptococcus luteciae	0	0	0	0	0	5	0	0	0	0	0	0	0	0	0	0	0	0	0	0	28	0	0	0	0	12	0	0	0	0	0	0	0	0	0	0	0	0	0	0	0	0	0	0	0	0	0	0
	Streptococcus sobrinus	0	0	0	0	0	0	0	0	0	0	0	0	0	0	0	0	0	0	0	0	0	0	0	0	0	0	0	0	0	0	0	0	0	0	0	0	0	0	0	0	8	0	0	0	0	0	0	0
	Trabulsiella farmeri	0	0	0	0	0	0	0	0	0	0	0	0	0	0	0	0	0	0	0	0	0	0	0	0	0	0	0	0	0	0	0	0	0	0	0	0	0	0	0	0	0	0	0	0	0	0	87	0
	Treponema amylovorum	0	0	0	159	346	14	0	0	110	0	0	0	72	0	0	0	0	30	15	30	0	0	0	365	125	0	0	14	0	0	57	0	0	0	0	0	0	0	0	0	0	577	0	0	0	6	0	6
	Treponema socranskii	0	0	0	8	7	25	0	15	0	0	0	0	10	0	0	0	0	0	4	94	0	0	0	124	51	0	0	0	229	0	0	0	0	0	0	17	0	8	74	0	5	66	0	0	0	0	44	0
	Variovorax paradoxus	0	0	0	0	0	0	0	0	0	0	0	0	0	0	0	0	0	0	0	0	0	0	0	0	14	0	0	0	0	0	0	0	0	0	0	0	0	0	0	0	0	0	0	0	0	0	0	0
	Veillonella	811	193	10	1173	4693	2189	4	1479	0	14950	159	7104	1340	3383	75	105	0	329	76	290	2833	200	0	934	316	1091	193	215	16	50	71	78	0	0	7349	653	0	29	3878	0	1505	335	348	84	142	31	250	336
	Veillonella dispar	186	11444	10559	14260	52	12645	27978	12487	9847	29877	223	20804	4510	165	89	53	14	643	46991	3907	197	179	1300	7937	751	3488	1038	1226	165	381	3947	69	0	485	24355	31126	290	7500	9366	3400	21142	3815	10812	8364	23239	388	2953	36293
	Veillonella parvula	0	0	0	2701	1791	473	0	609	0	13	8305	0	3762	132	85	88	0	199	0	615	25	52	0	247	490	3027	615	297	0	0	61	1813	0	0	0	0	0	0	19	0	0	344	50	0	0	66	534	0
	Vibrio rumoiensis	0	0	0	0	0	0	2	0	0	0	0	0	0	0	17	0	0	0	0	0	0	0	0	0	33	0	0	0	7	0	0	0	0	0	0	0	0	0	0	0	0	0	0	0	0	0	0	0
	Weissella cibaria	0	2	0	0	0	0	0	0	0	0	0	0	0	0	0	0	0	0	0	0	0	0	0	0	0	0	0	0	0	0	0	0	0	0	0	0	0	0	0	0	0	0	0	0	0	0	0	0
	Wolinella succinogenes	0	0	0	0	0	0	0	0	5	0	0	0	0	0	0	0	0	0	0	0	0	0	0	0	0	0	0	0	0	0	0	0	0	0	0	0	0	0	0	0	0	0	0	0	0	0	0	0
[truncated: 26 more columns]
