# Supplementary material for: Naso-oropharyngeal microbiome from breast cancer patients diagnosed with COVID-19
Source: Front Microbiol. 2023 Jan 11;13:1074382. doi: 10.3389/fmicb.2022.1074382 (PMC9874304; doi:10.3389/fmicb.2022.1074382)
Supplement: Supplementary file 5 [file Table_3.XLSX]

## Sheet: S3
Sample	Cluster	COVID.19	Breast cancer	Cohort	Unassigned	Bacteria	OD1	Planctomycetes	SR1	Alphaproteobacteria	BD1.5	Betaproteobacteria	Gammaproteobacteria	ML635J.21	OPB56	SC3	TM7.1	TM7.3	ZB2	Acidimicrobiales	Actinomycetales	Alteromonadales	ASSO.13	Bacillales	Bacteroidales	Burkholderiales	Campylobacterales	Chlamydiales	Clostridiales	CW040	d153	EW055	Gemmatimonadales	I025	Lactobacillales	Legionellales	ML615J.28	MLE1.12	MND1	Myxococcales	PB19	Pedosphaerales.	RF39	SC.I.84	Solibacterales	Sphingobacteriales	Sphingomonadales	Streptophyta	Vibrionales
MC01-IC03	2	COVID-	BC+	Cohort2 - BC+/CV-	0	1182	0	0	0	0	0	0	0	715	0	0	0	1502	0	0	0	0	15	0	0	9	0	0	0	0	0	0	0	0	0	0	0	0	0	0	0	0	0	0	0	0	0	0	0
MC02-IC151	2	COVID-	BC+	Cohort2 - BC+/CV-	0	935	0	0	0	0	0	0	0	0	0	0	0	0	0	0	0	0	0	0	0	0	0	0	0	0	0	0	0	0	0	0	0	0	0	0	0	0	0	0	0	0	0	23	0
MC03-IC213	1	COVID-	BC+	Cohort2 - BC+/CV-	0	253	0	0	0	0	0	0	0	0	0	0	0	542	0	0	0	0	0	0	0	0	0	0	219	36	0	0	0	0	3	0	0	0	0	0	0	0	0	0	0	0	0	0	0
MC04-IC214	1	COVID-	BC+	Cohort2 - BC+/CV-	0	1007	0	0	28	0	6	0	0	0	0	0	0	164	0	0	0	0	0	0	24	0	0	0	0	61	0	0	0	0	3	0	0	0	0	0	0	0	0	0	0	0	0	0	0
MC05-IC217	2	COVID-	BC+	Cohort2 - BC+/CV-	0	284	0	0	4815	0	9	0	0	0	0	0	0	214	0	0	0	0	0	0	149	0	0	0	621	114	3	0	0	0	0	0	11	0	0	0	0	0	43	0	0	0	0	0	0
MC06-IC247	1	COVID-	BC+	Cohort2 - BC+/CV-	0	243	0	0	385	0	0	0	0	0	0	0	0	601	0	0	0	0	0	0	12	0	0	0	657	191	0	0	0	0	0	0	0	0	0	0	0	0	0	0	0	0	0	0	0
MC07-IC273	1	COVID-	BC+	Cohort2 - BC+/CV-	0	139	0	0	0	0	0	0	0	0	0	0	0	1127	0	0	0	0	0	0	0	0	0	0	635	119	0	0	0	0	0	0	0	0	0	0	0	0	0	0	0	0	0	0	0
MC08-IC274	2	COVID-	BC+	Cohort2 - BC+/CV-	2	390	0	0	74	0	0	0	0	0	0	0	0	250	0	0	0	0	0	0	38	0	0	0	409	136	0	0	0	0	0	0	0	0	0	0	0	0	38	0	0	0	0	0	0
MC09-IC275	1	COVID-	BC+	Cohort2 - BC+/CV-	0	87	0	0	486	10	0	0	0	0	0	0	0	425	0	0	0	0	0	0	104	0	0	0	414	24	0	0	0	0	0	0	0	0	0	0	0	0	0	0	0	3	0	0	0
MC10-IC277	1	COVID-	BC+	Cohort2 - BC+/CV-	0	318	0	0	0	0	0	0	0	0	0	0	0	3362	0	0	0	0	0	0	0	0	0	0	3205	0	0	0	0	0	0	0	0	0	0	0	0	0	0	0	0	0	0	0	0
MC11-IC278	2	COVID-	BC+	Cohort2 - BC+/CV-	0	267	0	0	0	0	0	0	0	0	0	2	0	0	0	0	0	0	0	0	0	0	0	0	0	27	0	0	0	0	0	0	0	0	0	0	0	0	0	0	0	0	0	19	0
MC12-IC306	2	COVID-	BC+	Cohort2 - BC+/CV-	0	1792	0	0	0	0	0	0	0	0	0	0	0	40	0	0	0	0	0	0	162	0	0	0	0	0	0	0	0	0	0	0	0	0	0	0	0	0	27	36	0	0	0	24758	0
MC13-IC95	2	COVID-	BC+	Cohort2 - BC+/CV-	0	1201	0	0	129	9	0	0	0	0	0	0	0	7	0	0	0	0	0	0	57	0	0	0	21	0	0	0	0	0	0	0	0	0	0	0	0	0	0	0	0	0	0	0	0
MC14-IC169	2	COVID+	BC-	Cohort3 - BC-/CV+	0	1406	0	0	103	0	16	0	9	0	0	0	0	8	0	0	0	0	32	0	0	0	0	0	93	0	0	0	0	0	0	0	0	0	0	0	0	0	0	0	0	0	0	18	0
MC15-IC170	2	COVID+	BC-	Cohort3 - BC-/CV+	0	1316	0	0	41	0	0	0	0	0	0	0	0	0	0	0	0	0	26	0	0	0	0	0	0	12	0	0	0	0	0	0	0	0	0	0	0	0	0	0	0	0	0	6	0
MC16-IC175	2	COVID+	BC-	Cohort3 - BC-/CV+	0	1160	0	0	0	0	0	0	0	0	0	0	0	9	0	0	0	0	0	0	0	0	0	0	0	0	0	0	3	0	0	0	0	0	0	0	0	0	0	0	0	0	0	0	0
MC19-IC200	2	COVID+	BC-	Cohort3 - BC-/CV+	0	698	4	4	0	0	0	0	0	0	0	0	14	41	0	0	9	0	0	0	0	0	0	0	0	0	0	0	0	0	0	7	0	0	15	0	0	23	0	0	11	0	0	13	0
MC22-IC285	2	COVID+	BC-	Cohort3 - BC-/CV+	6	6087	13	0	51	0	0	0	0	0	0	0	0	119	14	0	23	0	0	0	37	0	0	0	24	17	0	0	0	0	0	0	0	0	0	0	0	0	0	0	0	0	0	0	0
MC26-IC349	1	COVID+	BC-	Cohort3 - BC-/CV+	0	111	0	0	0	0	0	0	0	0	0	0	0	11	0	0	0	0	0	0	6	0	0	0	38	0	0	0	0	0	0	0	0	0	0	0	0	0	0	0	0	0	0	0	0
MC27-IC352	1	COVID+	BC-	Cohort3 - BC-/CV+	0	973	0	0	2729	0	6	0	0	0	0	0	0	895	0	0	0	0	0	0	5	0	0	0	318	217	0	0	0	0	0	0	3	0	0	0	0	0	95	0	0	0	0	14	0
MC29-IC359	2	COVID+	BC-	Cohort3 - BC-/CV+	0	493	0	0	6	0	0	0	0	0	0	0	0	0	0	0	20	2	0	0	0	3	0	0	74	0	0	0	0	0	0	0	0	0	0	0	0	0	0	0	0	0	0	9	0
MC30-IC361	2	COVID+	BC-	Cohort3 - BC-/CV+	0	810	0	0	0	0	0	5	0	0	0	0	0	111	0	0	0	0	0	0	0	0	0	0	0	0	0	0	0	0	0	0	0	21	0	0	0	0	0	0	0	0	0	60	0
MC31-IC455	2	COVID+	BC-	Cohort3 - BC-/CV+	0	937	0	0	0	0	0	22	0	206	0	0	0	16	0	0	0	43	0	0	14	0	0	0	58	0	0	0	0	0	6	0	0	0	0	0	0	0	0	0	0	0	0	0	0
MC32-IC456	1	COVID+	BC-	Cohort3 - BC-/CV+	0	523	0	0	16	0	5	0	0	125	0	0	0	137	0	0	0	36	0	0	68	0	0	0	384	180	0	0	0	0	0	0	0	0	0	0	0	0	0	0	0	0	0	0	0
MC33-IC457	2	COVID+	BC-	Cohort3 - BC-/CV+	0	815	0	0	681	0	49	0	0	116	0	0	0	103	0	0	0	19	0	0	24	0	0	0	251	78	0	0	0	0	0	0	5	0	0	0	0	0	0	0	0	0	0	10	0
MC34-IC459	2	COVID+	BC-	Cohort3 - BC-/CV+	0	65	0	0	457	0	0	0	0	0	0	0	0	338	3	0	0	29	5	7	0	0	0	0	256	10	0	0	0	3	68	0	0	0	0	0	0	0	39	0	0	0	0	0	0
MC36-IC490	2	COVID+	BC-	Cohort3 - BC-/CV+	0	2054	7	0	1072	0	0	0	0	0	0	0	0	256	0	0	0	48	0	0	0	0	0	0	839	0	0	0	0	0	0	0	0	11	0	0	0	0	122	0	0	0	0	0	0
MC37-IC491	2	COVID+	BC-	Cohort3 - BC-/CV+	0	1390	0	0	322	0	0	0	0	0	0	0	0	195	0	10	0	43	0	0	0	15	0	0	285	32	0	0	0	0	0	0	0	0	0	0	0	0	15	0	0	0	9	24	0
MC38-IC494	2	COVID+	BC-	Cohort3 - BC-/CV+	0	790	0	0	0	0	0	0	0	0	0	0	0	0	0	0	0	10	0	0	0	0	0	0	39	0	0	6	0	0	0	0	0	0	0	0	0	0	0	0	0	0	0	4	0
MC40-IC546	2	COVID+	BC-	Cohort3 - BC-/CV+	31	1523	0	0	0	0	0	0	0	157	0	0	0	85	0	0	0	0	0	0	0	0	0	0	0	34	0	0	0	0	0	0	0	0	0	0	0	0	0	0	0	0	0	0	0
MC41-IC547	1	COVID+	BC-	Cohort3 - BC-/CV+	0	1011	0	0	400	0	0	0	0	35	0	0	0	253	0	0	0	35	0	0	62	0	0	0	0	0	0	0	0	0	0	0	0	0	0	0	17	0	0	0	0	0	0	0	0
MC43-IC549	2	COVID+	BC-	Cohort3 - BC-/CV+	2	2448	2	0	0	0	0	0	0	0	0	0	0	0	0	0	15	79	0	0	0	22	0	0	67	46	0	0	0	0	0	0	7	0	0	0	0	0	0	0	0	0	0	0	0
MC45-IC551	2	COVID+	BC-	Cohort3 - BC-/CV+	0	147	0	0	0	0	0	46	0	226	0	0	0	0	0	0	0	158	0	0	0	0	0	0	0	7	0	0	0	0	0	0	0	0	0	0	0	0	0	0	0	0	0	0	0
MC47-IC09	2	COVID+	BC+	Cohort1 - BC+/CV+	0	477	0	0	0	0	0	0	0	0	0	0	0	7	0	0	0	0	0	0	0	0	0	0	18	30	0	0	0	0	0	0	0	0	0	0	0	0	0	0	0	0	0	0	0
MC48-IC111	2	COVID+	BC+	Cohort1 - BC+/CV+	0	486	0	0	0	0	0	0	0	0	0	0	0	4	0	0	0	0	0	2	0	0	0	0	0	0	0	0	0	0	0	0	0	0	0	0	0	0	0	0	0	0	0	35	0
MC49-IC152	1	COVID+	BC+	Cohort1 - BC+/CV+	0	58	0	0	16	0	0	0	0	0	0	0	0	25	0	0	0	0	0	0	20	0	0	0	293	0	0	0	0	0	0	0	0	0	0	0	0	0	123	0	0	0	0	4	0
MC50-IC153	2	COVID+	BC+	Cohort1 - BC+/CV+	0	537	0	0	0	0	0	0	0	0	0	0	0	5	0	0	0	0	0	0	0	0	0	0	0	0	0	0	0	0	0	0	0	0	0	0	0	0	0	0	0	0	0	602	0
MC51-IC155	2	COVID+	BC+	Cohort1 - BC+/CV+	0	532	0	0	0	0	3	0	0	0	0	0	0	157	0	0	0	0	0	0	0	0	0	5	42	0	0	0	0	0	0	0	0	0	0	0	0	0	0	0	0	0	0	0	0
MC52-IC156	1	COVID+	BC+	Cohort1 - BC+/CV+	0	34	0	0	0	0	0	0	0	0	0	0	0	123	0	0	0	0	0	0	10	0	0	0	662	0	0	0	0	0	0	0	0	0	0	0	0	0	0	0	0	0	0	0	0
MC53-IC222	2	COVID+	BC+	Cohort1 - BC+/CV+	0	737	4	0	0	0	0	0	0	0	0	0	0	0	0	0	7	0	0	0	0	0	0	0	0	0	0	0	5	0	0	0	0	0	0	0	0	0	0	0	0	0	0	288	0
MC54-IC243	1	COVID+	BC+	Cohort1 - BC+/CV+	0	599	0	0	24	0	0	0	0	0	0	0	0	23	0	0	0	0	0	0	0	0	0	0	327	0	0	0	0	0	0	0	0	0	0	0	0	0	0	0	0	0	0	17	0
MC55-IC244	2	COVID+	BC+	Cohort1 - BC+/CV+	0	722	0	0	1475	0	0	0	0	0	17	0	0	476	0	0	0	0	4	0	113	0	0	0	444	20	0	0	0	0	0	0	0	0	0	0	0	0	36	0	0	0	0	0	0
MC56-IC245	1	COVID+	BC+	Cohort1 - BC+/CV+	0	73	0	0	0	0	0	0	0	0	0	0	0	88	0	0	0	0	0	0	0	0	0	0	47	0	0	0	0	0	2	0	0	0	0	0	0	0	0	0	0	0	0	0	0
MC57-IC29	1	COVID+	BC+	Cohort1 - BC+/CV+	0	48	0	0	11	0	8	0	0	0	0	0	0	409	0	0	0	0	0	0	0	0	0	0	464	9	0	0	0	0	0	0	0	0	0	0	0	0	35	0	0	0	0	0	0
MC58-IC337	1	COVID+	BC+	Cohort1 - BC+/CV+	0	321	0	0	8	0	0	0	0	0	0	0	0	170	0	0	0	0	0	0	0	0	0	0	210	0	0	0	0	0	0	0	0	0	0	0	0	0	0	0	0	0	0	125	0
MC59-IC338	2	COVID+	BC+	Cohort1 - BC+/CV+	0	222	0	0	63	0	0	0	0	0	0	0	0	13	0	0	0	0	0	0	9	0	0	0	80	0	0	0	0	0	0	0	0	0	0	0	0	0	0	0	0	0	0	0	0
MC60-IC339	2	COVID+	BC+	Cohort1 - BC+/CV+	0	247	0	0	12	0	0	0	0	0	0	0	0	3379	0	0	0	0	0	0	0	0	23	0	1142	0	0	0	0	0	0	0	0	0	0	0	0	0	35	0	0	0	0	261	0
MC61-IC340	1	COVID+	BC+	Cohort1 - BC+/CV+	0	190	0	0	0	0	0	0	0	0	0	0	0	6	0	0	0	0	0	0	54	0	0	0	3	4	0	0	0	0	0	0	0	0	0	0	0	0	0	0	0	0	0	0	0
MC62-IC342	1	COVID+	BC+	Cohort1 - BC+/CV+	0	34	0	0	0	0	0	0	0	0	0	0	0	17	0	0	0	0	0	0	23	0	0	0	595	5	0	0	0	0	0	0	0	0	0	0	0	0	0	0	0	0	0	0	0
MC63-IC343	2	COVID+	BC+	Cohort1 - BC+/CV+	0	216	0	0	0	0	0	0	0	0	0	0	0	0	0	0	0	0	0	0	0	0	0	0	7	0	0	0	0	0	0	0	0	0	0	3	0	0	0	0	0	0	0	0	0
MC64-IC344	1	COVID+	BC+	Cohort1 - BC+/CV+	0	271	0	0	14	0	0	0	0	0	0	0	0	54	0	0	0	0	0	0	23	0	0	0	182	0	0	0	0	0	2	0	0	0	0	0	0	0	0	0	0	0	0	10	0
MC65-IC378	1	COVID+	BC+	Cohort1 - BC+/CV+	0	528	0	0	9	4	0	0	0	0	0	0	0	16	0	0	0	0	0	0	112	0	0	0	102	22	0	0	0	0	0	0	0	0	0	0	0	0	0	0	0	0	0	285	0
MC66-IC379	2	COVID+	BC+	Cohort1 - BC+/CV+	0	946	0	0	0	18	0	0	0	0	0	0	0	33	0	0	0	9	11	0	217	0	0	0	0	0	0	0	0	0	0	0	0	0	0	0	0	0	0	0	0	0	0	10	0
MC67-IC443	2	COVID+	BC+	Cohort1 - BC+/CV+	0	896	4	0	0	0	0	0	0	0	2	0	0	307	0	0	0	3	0	0	0	0	0	0	0	0	0	0	0	0	0	0	0	0	0	0	0	0	0	0	0	0	0	37	0
MC68-IC449	1	COVID+	BC+	Cohort1 - BC+/CV+	0	13	0	0	0	0	0	0	0	0	0	0	0	1707	0	0	0	4	0	0	0	0	0	0	1441	56	0	0	0	0	0	0	0	0	0	0	0	0	0	0	0	0	0	273	0
MC69-IC473	1	COVID+	BC+	Cohort1 - BC+/CV+	0	11	0	0	3886	0	0	0	0	0	0	0	0	490	0	0	0	0	0	0	0	0	0	0	25	48	0	0	0	0	0	0	0	0	0	0	0	0	0	0	0	0	0	0	0
MC70-IC474	1	COVID+	BC+	Cohort1 - BC+/CV+	0	211	0	0	98	0	0	0	0	0	0	0	0	413	0	0	0	0	0	0	22	0	0	0	596	1022	0	0	0	0	0	0	0	0	0	0	0	0	0	0	0	0	0	0	0
MC71-IC475	1	COVID+	BC+	Cohort1 - BC+/CV+	0	1190	0	0	0	0	0	0	0	0	0	0	0	673	0	0	0	7	0	0	40	0	0	0	146	14	0	0	0	0	0	0	0	0	0	0	0	0	0	0	0	0	0	21	0
MC72-IC52	2	COVID+	BC+	Cohort1 - BC+/CV+	0	1975	0	0	0	0	636	0	0	0	0	0	0	884	0	0	0	7	0	0	25	0	0	0	75	9	0	0	0	0	0	0	0	0	0	0	0	0	0	0	0	0	0	0	0
MC73-533	2	COVID+	BC+	Cohort1 - BC+/CV+	0	599	0	0	0	0	0	0	0	0	0	0	0	0	0	0	0	0	0	0	0	0	0	0	0	0	0	0	0	0	0	0	0	0	0	0	0	0	0	0	0	0	0	0	0
MC74-IC534	1	COVID+	BC+	Cohort1 - BC+/CV+	0	78	0	0	18	0	0	0	0	0	0	0	0	871	0	0	0	0	0	0	90	0	0	0	105	8	0	0	0	0	0	0	0	0	0	0	0	0	128	0	0	0	0	26	0
MC75-IC535	1	COVID+	BC+	Cohort1 - BC+/CV+	0	53	0	0	0	0	0	0	0	0	0	0	0	183	0	0	0	0	0	0	5	0	0	0	0	0	0	0	0	0	0	0	0	0	0	0	0	0	0	0	0	0	0	0	0
MC76-IC536	1	COVID+	BC+	Cohort1 - BC+/CV+	0	14	0	0	0	0	0	0	0	0	0	0	0	193	0	0	0	0	0	0	0	0	0	0	0	0	0	0	0	0	0	0	0	0	0	0	0	0	0	0	0	0	0	104	0
MC77-IC543	1	COVID+	BC+	Cohort1 - BC+/CV+	0	45	0	0	0	0	0	0	0	0	0	0	0	161	0	0	0	0	0	0	0	0	0	0	14	11	0	0	0	0	0	0	0	0	0	0	0	0	0	0	0	0	0	293	0
MC78-IC55	1	COVID+	BC+	Cohort1 - BC+/CV+	0	214	0	0	28	0	0	0	0	0	0	0	0	4215	0	0	0	0	0	0	0	0	0	0	2315	0	0	0	0	0	0	0	0	0	0	0	0	0	7	0	0	0	0	0	0
MC79-IC59	1	COVID+	BC+	Cohort1 - BC+/CV+	0	73	0	0	0	0	0	0	0	0	0	0	0	799	0	0	0	0	0	0	4	0	0	0	791	377	0	0	0	0	0	0	0	0	0	0	0	0	0	0	0	0	0	0	0
MC80-IC71	0	COVID+	BC+	Cohort1 - BC+/CV+	0	0	0	0	0	0	0	0	0	0	0	0	0	0	0	0	0	0	0	0	0	0	0	0	0	0	0	0	0	0	0	0	0	0	0	0	0	0	0	0	0	0	0	0	0
MC81-IC72	2	COVID+	BC+	Cohort1 - BC+/CV+	0	0	0	0	0	0	0	0	0	0	0	0	0	0	0	0	0	0	0	0	3	0	0	0	23	0	0	0	0	0	0	0	0	0	0	0	0	0	0	0	0	0	0	0	0
MC82-IC94	1	COVID+	BC+	Cohort1 - BC+/CV+	0	36	0	0	0	0	0	0	0	0	0	0	0	0	0	0	0	0	0	0	0	0	0	0	0	0	0	0	0	0	0	0	0	0	0	0	0	0	0	0	0	0	0	38	0
MC83-IC176	2	COVID-	BC-	Cohort4 - BC-/CV-	0	283	0	0	20	127	8	0	0	0	0	0	0	47	0	0	0	0	0	14	12	0	0	0	103	121	0	0	0	0	0	0	2	0	0	5	0	0	0	0	0	0	0	7	0
MC86-IC201	2	COVID-	BC-	Cohort4 - BC-/CV-	0	959	0	0	0	0	0	0	0	0	0	0	0	232	0	0	0	0	0	0	30	0	0	0	133	156	0	0	0	0	0	0	0	0	0	0	0	0	0	0	0	0	0	0	84
MC87-IC202	2	COVID-	BC-	Cohort4 - BC-/CV-	0	2177	0	0	0	0	0	0	0	0	0	0	0	0	0	0	0	31	0	0	0	0	0	0	17	0	0	0	0	0	0	0	0	0	0	0	0	0	0	0	0	0	0	0	0
MC88-IC203	2	COVID-	BC-	Cohort4 - BC-/CV-	0	1289	0	0	458	0	0	0	0	0	0	0	0	82	0	0	0	0	0	0	0	0	0	0	231	291	0	0	0	0	0	0	0	0	0	0	0	0	33	0	0	0	0	0	0
MC90-IC287	1	COVID-	BC-	Cohort4 - BC-/CV-	0	1311	0	0	15	0	0	0	0	0	0	0	0	669	0	0	0	0	0	0	0	0	0	0	305	0	0	0	0	0	0	0	0	0	0	0	0	0	0	0	0	0	0	28	0
[truncated: 442 more columns]
